# Supplementary material for: Diaqua­tetra­kis­(1,3-di-4-pyridylpropane-κN)­manganese(II) bis­(perchlorate) ses­qui­hydrate
Source: Acta Crystallogr Sect E Struct Rep Online. 2011 Oct 22;67(Pt 11):m1543. doi: 10.1107/S1600536811041511 (PMC3246966; doi:10.1107/S1600536811041511)
Supplement: Supplementary file 3 [file e-67-m1543-Isup3.hkl]

# 
# h,k,l, Fc-squared, Fo-squared, sigma(Fo-squared) and status flag 
# 
data_I
_shelx_title '    1 in Pbca' 
_shelx_refln_list_code          4 
_shelx_F_calc_maximum      826.75 
_exptl_crystal_F_000      4648.00 
_reflns_d_resolution_high  0.8406 
 
loop_ 
 _symmetry_equiv_pos_as_xyz 
 'x, y, z' 
 '-x+1/2, -y, z+1/2' 
 'x+1/2, -y+1/2, -z' 
 '-x, y+1/2, -z+1/2' 
 '-x, -y, -z' 
 'x-1/2, y, -z-1/2' 
 '-x-1/2, y-1/2, z' 
 'x, -y-1/2, z-1/2' 
 
_cell_length_a    19.0755 
_cell_length_b    15.9409 
_cell_length_c    37.5326 
_cell_angle_alpha  90.000 
_cell_angle_beta   90.000 
_cell_angle_gamma  90.000 
 
_shelx_F_squared_multiplier     1.000 
 
loop_ 
 _refln_index_h 
 _refln_index_k 
 _refln_index_l 
 _refln_F_squared_calc 
 _refln_F_squared_meas 
 _refln_F_squared_sigma 
 _refln_observed_status 
   2   0   0    17721.95    23015.49    208.71 o 
   4   0   0   126405.24   126096.63    692.55 o 
   6   0   0     5392.26     5146.71    185.00 o 
   8   0   0     7862.22     6224.56    585.82 o 
  10   0   0      487.76      213.32     58.63 o 
  12   0   0    18615.89    19821.27    801.65 o 
  14   0   0    15933.96    16672.00    917.87 o 
  16   0   0     1436.85     1561.40    161.00 o 
  18   0   0     4046.89     3880.19    351.02 o 
  20   0   0     2851.67     3305.43    253.22 o 
  22   0   0      176.75       99.61    166.02 o 
   2   1   0      397.80      456.07     34.92 o 
   4   1   0    52154.11    53169.08   3163.89 o 
   6   1   0        2.64        1.46     30.96 o 
   8   1   0    11123.70     9254.54    355.53 o 
  10   1   0     5340.67     3915.67    110.57 o 
  12   1   0     1377.37     1160.00     84.07 o 
  14   1   0      457.15      323.02     63.24 o 
  16   1   0      315.47      201.75     57.06 o 
  18   1   0      628.60      495.51    104.00 o 
  20   1   0      257.83      197.41     90.04 o 
  22   1   0        4.79      -15.85     81.22 o 
   0   2   0     1257.23     3500.00    230.06 o 
   2   2   0   141265.39   140184.77   7643.69 o 
   4   2   0    50450.00    48805.98   3626.69 o 
   6   2   0    39432.81    37379.03   2755.10 o 
   8   2   0    59550.70    56254.12   4140.86 o 
  10   2   0     5289.13     5626.58    357.74 o 
  12   2   0     7843.21     7230.06    299.41 o 
  14   2   0        5.86      -27.71     35.62 o 
  16   2   0        1.69        0.59     42.61 o 
  18   2   0       80.82       22.92     62.01 o 
  20   2   0      534.06      569.54    147.47 o 
  22   2   0      851.79      619.50    161.41 o 
   2   3   0       12.80       33.62     18.37 o 
   4   3   0    12332.45    12176.33    740.81 o 
   6   3   0    26255.54    23944.60   1737.50 o 
   8   3   0    25342.55    22824.10   1458.55 o 
  10   3   0     7363.29     6923.70    392.31 o 
  12   3   0        7.43      -11.60     30.43 o 
  14   3   0     4807.59     4706.30    165.62 o 
  16   3   0      123.39      171.17     62.72 o 
  18   3   0      299.43      358.16     99.17 o 
  20   3   0       95.75      137.34    104.66 o 
  22   3   0        2.28        9.49    107.33 o 
   0   4   0   683518.69   541486.56  20522.79 o 
   2   4   0    34059.48    37533.18    980.70 o 
   4   4   0      254.65      170.52     34.08 o 
   6   4   0     1702.77     2267.05    129.40 o 
   8   4   0    47376.39    47519.66   3039.01 o 
  10   4   0     5451.12     7288.30    410.09 o 
  12   4   0       60.99       91.39     37.41 o 
  14   4   0     2651.71     2450.62    110.35 o 
  16   4   0       81.50       29.27     53.68 o 
  18   4   0     2652.10     2894.62    325.61 o 
  20   4   0      443.97      447.05    143.76 o 
  22   4   0       62.35      173.24    122.39 o 
   2   5   0      356.98      362.38     36.30 o 
   4   5   0    13902.86    13729.89    485.52 o 
   6   5   0     6345.10     7272.22    616.20 o 
   8   5   0      468.97      657.10     68.47 o 
  10   5   0      775.24      857.95     75.31 o 
  12   5   0       73.49      108.50     40.71 o 
  14   5   0      447.00      407.36     58.47 o 
  16   5   0      225.90      246.62     94.91 o 
  18   5   0      190.84      257.89    101.53 o 
  20   5   0       10.83      -31.33     81.34 o 
   0   6   0     5193.50     6372.29    284.61 o 
   2   6   0    22532.56    22219.40    463.97 o 
   4   6   0    26369.62    26202.36    952.57 o 
   6   6   0    34058.19    39075.63   2001.28 o 
   8   6   0    24059.88    24308.52   1611.70 o 
  10   6   0    45852.19    45511.88   2722.23 o 
  12   6   0     5446.99     4942.89    284.63 o 
  14   6   0      285.01      289.36     86.16 o 
  16   6   0     1200.45     1262.74    149.17 o 
  18   6   0       13.19       51.33     88.17 o 
  20   6   0      269.76      239.13    107.71 o 
   2   7   0     7628.32     9005.15    156.67 o 
   4   7   0      320.70      462.32     48.65 o 
   6   7   0    49926.73    50854.62   1407.92 o 
   8   7   0    18199.09    18494.29   1051.65 o 
  10   7   0      404.01      321.78     67.52 o 
  12   7   0        3.35       47.72     56.91 o 
  14   7   0     1012.32      917.75    127.44 o 
  16   7   0     1068.98     1069.63    149.13 o 
  18   7   0      601.98      469.51    120.08 o 
  20   7   0      225.70      206.15    111.11 o 
   0   8   0    18178.51    14385.09    533.64 o 
   2   8   0    37238.45    34038.48    712.32 o 
   4   8   0     1235.39     1003.64     69.16 o 
   6   8   0     5878.27     5651.90    117.88 o 
   8   8   0     8019.90     9362.63    412.17 o 
  10   8   0    22519.80    24495.96   1150.92 o 
  12   8   0     3993.30     5406.94    180.28 o 
  14   8   0     2108.35     2545.70    272.44 o 
  16   8   0       84.73       15.86     89.50 o 
  18   8   0      411.42      362.29    119.57 o 
  20   8   0       82.03      117.18    104.00 o 
   2   9   0    14918.23    12663.48    420.39 o 
   4   9   0     1588.38      999.12     78.79 o 
   6   9   0     3403.20     3357.71    120.08 o 
   8   9   0     2302.27     3147.45    178.70 o 
  10   9   0      650.97      731.98     95.11 o 
  12   9   0      290.80      373.20     83.31 o 
  14   9   0      224.55      239.97     99.94 o 
  16   9   0     2325.71     2374.54    213.09 o 
  18   9   0      141.17      219.47    110.30 o 
   0  10   0     3332.51     3142.87    176.26 o 
   2  10   0        6.21       72.14     48.25 o 
   4  10   0     3911.03     3922.32    132.59 o 
   6  10   0      993.35     1071.69     77.60 o 
   8  10   0    12177.59    12422.93    327.96 o 
  10  10   0    14300.56    15817.97    657.96 o 
  12  10   0      559.21      328.71    103.11 o 
  14  10   0        2.97      -53.42     87.52 o 
  16  10   0       43.69       72.81    102.75 o 
  18  10   0      153.12       61.34    108.93 o 
   2  11   0      149.15       89.19     54.64 o 
   4  11   0     1312.18     1455.06    126.66 o 
   6  11   0     5054.57     5476.56    213.96 o 
   8  11   0     5470.30     5777.40    293.04 o 
  10  11   0       45.22       51.68     72.53 o 
  12  11   0        0.46       10.99     82.92 o 
  14  11   0        2.44      -24.69     91.92 o 
  16  11   0     1430.17     1545.48    218.93 o 
  18  11   0       34.64       56.75    107.60 o 
   0  12   0     2664.12     2879.31    251.41 o 
   2  12   0     1438.91     1324.83    108.53 o 
   4  12   0       20.00      -35.87     56.18 o 
   6  12   0      183.75      125.34     80.86 o 
   8  12   0     1876.80     2115.16    153.97 o 
  10  12   0     1838.78     1826.98    148.94 o 
  12  12   0     2993.81     2518.22    242.48 o 
  14  12   0      495.60      497.28    135.89 o 
  16  12   0       50.85       51.94    109.80 o 
   2  13   0     2237.23     2679.58    145.61 o 
   4  13   0      794.46      906.37    126.32 o 
   6  13   0      433.63      296.43    100.24 o 
   8  13   0      348.94      182.99     95.57 o 
  10  13   0      669.70      575.29    135.74 o 
  12  13   0      110.83      248.97    120.03 o 
  14  13   0     1063.71      995.42    167.74 o 
  16  13   0     2985.34     2922.15    288.49 o 
   0  14   0      247.36      154.68    135.19 o 
   2  14   0      724.16      990.12    135.50 o 
   4  14   0      440.64      376.48    130.45 o 
   6  14   0       12.50       71.20     86.61 o 
   8  14   0     2586.88     2195.95    194.14 o 
  10  14   0     2052.81     2148.10    257.68 o 
  12  14   0        3.71        7.34    108.10 o 
  14  14   0      103.97      126.28    122.80 o 
   2  15   0      660.93      499.13    116.46 o 
   4  15   0     2865.52     2733.13    210.47 o 
   6  15   0     5095.08     5011.35    255.27 o 
   8  15   0     5813.56     5688.66    264.63 o 
  10  15   0        0.90      -57.12    119.04 o 
  12  15   0      112.79       29.84    132.20 o 
   0  16   0     1491.21     1745.61    322.56 o 
   2  16   0     3184.20     3478.78    218.52 o 
   4  16   0       45.54      145.81    100.10 o 
   6  16   0       11.12       -7.69     94.75 o 
   8  16   0       82.06      197.39    142.29 o 
  10  16   0      414.59      204.94    147.13 o 
  12  16   0       57.76      127.06    213.46 o 
   2  17   0      981.47     1124.29    201.25 o 
   4  17   0      315.93      310.31    121.03 o 
   6  17   0      340.84      152.96    108.61 o 
   8  17   0       50.74      -16.93    132.20 o 
  10  17   0      552.79      648.28    195.17 o 
   0  18   0       27.06        4.74    170.77 o 
   2  18   0     1134.18      995.34    199.55 o 
   4  18   0        0.12       44.21    125.48 o 
   6  18   0       60.54       42.79    107.05 o 
   1   1   1      910.13      730.71     29.06 o 
   2   1   1    19616.38    17306.92    790.03 o 
   3   1   1    34142.34    30437.64   1768.91 o 
   4   1   1    84925.33    81887.72   3212.01 o 
   5   1   1    54467.07    55800.00   1935.07 o 
   6   1   1    67387.25    63473.88   2030.14 o 
   7   1   1    18142.00    17908.17    519.38 o 
   8   1   1    26036.21    26475.98    698.39 o 
   9   1   1    11685.39    12536.02    346.30 o 
  10   1   1      913.80     1156.25     53.98 o 
  11   1   1      203.03      224.09     32.00 o 
  12   1   1        1.25       -1.45     26.02 o 
  13   1   1     1988.98     2186.81     74.08 o 
  14   1   1     2993.45     2879.31     87.30 o 
  15   1   1      456.14      479.78     47.86 o 
  16   1   1      905.81     1111.89     66.86 o 
  17   1   1     1897.01     1902.88     95.09 o 
  18   1   1     4015.38     3950.10    147.80 o 
  19   1   1      676.29      540.29     77.65 o 
  20   1   1      172.99      126.15     59.95 o 
  21   1   1       12.59       31.36     71.82 o 
  22   1   1        0.06      -40.39     61.80 o 
   0   2   1      566.03      737.32     26.89 o 
   1   2   1      719.07      371.81     14.11 o 
   2   2   1     9404.56     8415.76    277.31 o 
   3   2   1      523.69      473.50     20.24 o 
   4   2   1    26006.41    25622.60   1137.01 o 
   5   2   1    19605.29    19013.00    876.14 o 
   6   2   1     1728.77     2064.78     69.51 o 
   7   2   1     4101.32     3827.58    150.73 o 
   8   2   1     6429.20     6478.89    232.10 o 
   9   2   1     3805.37     2996.30    107.33 o 
  10   2   1       80.11       76.99     22.98 o 
  11   2   1     2656.15     2177.17     99.88 o 
  12   2   1      926.67      987.34     49.77 o 
  13   2   1     2601.02     2156.40     94.68 o 
  14   2   1      448.28      306.12     37.13 o 
  15   2   1      122.15       70.70     31.42 o 
  16   2   1      108.25       27.02     31.90 o 
  17   2   1       84.62       89.72     38.83 o 
  18   2   1       31.54       31.90     45.03 o 
  19   2   1       36.31       14.94     56.46 o 
  20   2   1      234.61      129.90     74.63 o 
  21   2   1       25.27       43.74     70.36 o 
  22   2   1       17.79       25.30     75.53 o 
   1   3   1    53200.48    52300.12   1343.09 o 
   2   3   1    38440.51    42115.04   1224.44 o 
   3   3   1    92367.63    93968.77   3251.31 o 
   4   3   1     7584.77     7835.82    336.89 o 
   5   3   1     2793.05     2609.55     97.55 o 
   6   3   1    23110.99    24023.58    983.86 o 
   7   3   1    10325.58     8793.53    321.96 o 
   8   3   1     5530.22     6698.96    272.85 o 
   9   3   1     8723.11     7599.01    302.61 o 
  10   3   1      620.97      591.29     38.96 o 
  11   3   1      146.27       64.58     25.18 o 
  12   3   1      215.40      225.73     29.89 o 
  13   3   1      339.90      313.84     35.55 o 
  14   3   1     3491.85     3107.71     83.17 o 
  15   3   1      633.48      669.99     49.79 o 
  16   3   1      347.07      313.01     46.00 o 
  17   3   1     1010.37     1059.39     76.62 o 
  18   3   1      947.27     1109.09     98.45 o 
  19   3   1      332.27      236.17     72.42 o 
  20   3   1      217.46      327.84     89.42 o 
  21   3   1       11.25      -42.03     67.99 o 
  22   3   1       72.43       61.66     76.95 o 
   0   4   1    71769.52    64703.41   2189.56 o 
   1   4   1     9568.41     9639.29    216.27 o 
   2   4   1    51482.44    53473.35   1260.64 o 
   3   4   1    87989.02    99603.67   2371.75 o 
   4   4   1    10150.62     9650.02    339.08 o 
   5   4   1     8222.42     8796.53    399.59 o 
   6   4   1    10058.01    10708.80    520.64 o 
   7   4   1     1446.67     1447.70     68.89 o 
   8   4   1      367.93      348.93     34.91 o 
   9   4   1     2017.75     2243.89     90.00 o 
  10   4   1     1170.08     1373.18     51.71 o 
  11   4   1      164.40      258.30     32.73 o 
  12   4   1      331.95      312.65     36.21 o 
  13   4   1       70.08       55.25     26.95 o 
  14   4   1      970.21     1070.38     55.76 o 
  15   4   1      195.15      267.18     42.71 o 
  16   4   1     1428.31     1578.05     93.66 o 
  17   4   1       43.18       11.46     51.42 o 
  18   4   1      256.51      210.86     66.68 o 
  19   4   1       33.28       17.59     55.04 o 
  20   4   1       91.44      132.37     71.27 o 
  21   4   1        0.29      -21.59     67.77 o 
  22   4   1       12.26       27.89     76.21 o 
   1   5   1     3146.47     3062.33     69.44 o 
   2   5   1      413.00      530.21     30.08 o 
   3   5   1     5468.11     5936.96    151.54 o 
   4   5   1    22288.65    23137.00    491.59 o 
   5   5   1    13858.11    15331.01    471.07 o 
   6   5   1     5957.57     6252.02    211.78 o 
   7   5   1      174.42      233.62     32.63 o 
   8   5   1    11247.50    10548.71    401.52 o 
   9   5   1      199.16      213.63     28.33 o 
  10   5   1      418.26      405.58     36.19 o 
  11   5   1      599.06      621.29     44.02 o 
  12   5   1      191.51      182.68     33.45 o 
  13   5   1      761.78      730.23     46.77 o 
  14   5   1        3.15       12.88     28.54 o 
  15   5   1     2176.34     2198.67    104.71 o 
  16   5   1     2477.42     2189.30    157.69 o 
  17   5   1      362.26      270.94     69.52 o 
  18   5   1     1736.38     1831.44    173.66 o 
  19   5   1      447.56      460.93     83.49 o 
  20   5   1        8.06      -51.22     64.22 o 
  21   5   1       21.65       -9.88     74.57 o 
   0   6   1       44.57      159.77     35.42 o 
   1   6   1     1226.75     1033.55     44.06 o 
   2   6   1     5489.06     6139.97    120.84 o 
   3   6   1      693.48      602.21     33.42 o 
   4   6   1      141.50      109.53     23.29 o 
   5   6   1      247.79      278.35     25.19 o 
   6   6   1     2029.93     2404.38     82.01 o 
   7   6   1      776.21      816.50     51.55 o 
   8   6   1     7314.14     7788.99    353.87 o 
   9   6   1     4429.89     3940.49    162.62 o 
  10   6   1     1661.60     1931.88     72.06 o 
  11   6   1     4538.48     4226.79    180.77 o 
  12   6   1      883.08      959.47     57.17 o 
  13   6   1     2396.76     2343.06     77.60 o 
  14   6   1      716.95      717.99     69.67 o 
  15   6   1      684.32      810.73     87.64 o 
  16   6   1       10.67       55.20     59.88 o 
  17   6   1        0.34       30.21     59.96 o 
  18   6   1      133.53       80.47     64.01 o 
  19   6   1        3.10      -20.52     57.08 o 
  20   6   1       76.99       36.95     65.19 o 
  21   6   1       17.98        7.41     71.46 o 
   1   7   1     1096.09      957.49     47.49 o 
   2   7   1     4118.89     4250.63     87.85 o 
   3   7   1    21835.31    24527.51    700.32 o 
   4   7   1    17869.17    17585.07    413.12 o 
   5   7   1     4961.85     5372.80    100.25 o 
   6   7   1    13336.42    14602.55    327.14 o 
   7   7   1    39877.36    42319.73   1251.43 o 
   8   7   1    20234.41    21708.92    792.90 o 
   9   7   1     1276.83     1423.71     72.24 o 
  10   7   1      267.50      253.13     44.79 o 
  11   7   1     1668.23     2069.04    129.17 o 
  12   7   1     1463.36     1263.09     74.06 o 
  13   7   1      882.82      990.23     77.59 o 
  14   7   1     2436.85     2285.52    125.88 o 
  15   7   1     3069.95     2943.88    140.65 o 
  16   7   1     3334.70     3965.38    157.90 o 
  17   7   1     1589.65     1507.03    120.71 o 
  18   7   1      807.73      877.61    101.02 o 
  19   7   1       90.62      145.54     70.07 o 
  20   7   1      198.21       81.11     69.15 o 
  21   7   1       21.80      -60.18     74.70 o 
   0   8   1     3095.73     3030.30    109.75 o 
   1   8   1    13602.57    13791.76    256.83 o 
   2   8   1     7850.51     7791.54    155.28 o 
   3   8   1     5772.86     6324.81    143.21 o 
   4   8   1      642.82      962.26     48.56 o 
   5   8   1      854.51      987.83     48.04 o 
   6   8   1      135.43      175.84     28.20 o 
   7   8   1      217.03      336.37     38.92 o 
   8   8   1     1586.18     1197.11     70.39 o 
   9   8   1     2023.73     2125.36     89.64 o 
  10   8   1     1070.66     1098.05     72.84 o 
  11   8   1     7071.81     7463.62    296.69 o 
  12   8   1     1109.32     1052.45     74.29 o 
  13   8   1      161.76      152.23     53.99 o 
  14   8   1      280.75      257.97     70.94 o 
  15   8   1       23.88      -18.15     58.26 o 
  16   8   1      748.03      795.67     95.97 o 
  17   8   1       44.77       45.40     67.00 o 
  18   8   1        5.34      -45.17     59.83 o 
  19   8   1       39.79       46.39     68.40 o 
  20   8   1       19.78      -16.21     65.91 o 
   1   9   1      308.23      378.34     41.11 o 
   2   9   1     4131.44     3922.02     90.74 o 
   3   9   1      240.72      206.58     36.17 o 
   4   9   1     1430.06     1801.71     67.91 o 
   5   9   1    12737.10    12176.31    324.14 o 
   6   9   1     1322.72     1386.82     54.00 o 
   7   9   1      439.16      457.64     43.68 o 
   8   9   1     1884.91     1900.75     87.37 o 
   9   9   1      187.54      144.59     46.79 o 
  10   9   1     1490.41     1562.95     86.26 o 
  11   9   1      203.86      206.92     52.05 o 
  12   9   1        0.98       27.66     50.82 o 
  13   9   1      639.28      615.15     86.26 o 
  14   9   1     2496.23     2422.20    138.68 o 
  15   9   1      875.03      992.65    104.06 o 
  16   9   1     2122.91     2106.32    142.22 o 
  17   9   1      674.77      622.66     95.09 o 
  18   9   1      101.17       62.62     71.52 o 
  19   9   1      257.00      244.79     83.02 o 
   0  10   1      841.43     1233.01     94.45 o 
   1  10   1      134.90      158.14     36.58 o 
   2  10   1     1189.62     1441.53     70.36 o 
   3  10   1     3946.23     3772.43     94.99 o 
   4  10   1     2087.33     2700.66     82.96 o 
   5  10   1        4.11       -7.55     30.76 o 
   6  10   1        8.78      -17.91     32.59 o 
   7  10   1       22.89       15.29     39.66 o 
   8  10   1     1025.92     1092.01     76.41 o 
   9  10   1     5200.59     5027.08    163.70 o 
  10  10   1     1786.51     1616.27     92.40 o 
  11  10   1     1613.53     1846.59    104.88 o 
  12  10   1      255.92      325.89     67.53 o 
  13  10   1       79.21        3.27     59.88 o 
  14  10   1       37.15       27.00     64.62 o 
  15  10   1      567.57      568.52     91.48 o 
  16  10   1      341.60      344.66     85.71 o 
  17  10   1       43.25       90.63     72.79 o 
  18  10   1       25.59      -32.28     66.50 o 
  19  10   1        7.64       56.72     75.65 o 
   1  11   1      116.86       99.18     36.78 o 
   2  11   1       19.23      -22.11     33.91 o 
   3  11   1        2.62      -22.29     35.28 o 
   4  11   1       22.64       13.67     35.97 o 
   5  11   1     2200.79     2382.08     94.10 o 
   6  11   1      328.58      266.01     60.65 o 
   7  11   1      746.75      724.99     70.32 o 
   8  11   1     4622.88     4267.69    126.42 o 
   9  11   1      126.75      161.90     56.78 o 
  10  11   1       23.35       47.96     51.42 o 
  11  11   1      587.50      486.51     76.44 o 
  12  11   1       17.13      -22.62     61.82 o 
  13  11   1      928.97      953.41    104.10 o 
  14  11   1      574.41      511.86     91.44 o 
  15  11   1       42.61       76.96     73.22 o 
  16  11   1      442.52      626.20    100.69 o 
  17  11   1      332.98      302.84     91.41 o 
  18  11   1      128.81      128.88     85.87 o 
   0  12   1     3237.63     3680.83    153.25 o 
   1  12   1     1517.87     1432.56     79.70 o 
   2  12   1     1369.10     1345.60     77.16 o 
   3  12   1       22.44       45.05     40.83 o 
   4  12   1      527.91      425.27     60.73 o 
   5  12   1      141.16      115.27     54.08 o 
   6  12   1      153.96      251.72     61.25 o 
   7  12   1     2090.10     2192.42    121.13 o 
   8  12   1      236.61      173.84     60.91 o 
   9  12   1      383.25      427.58     67.69 o 
  10  12   1      936.49      998.10     85.64 o 
  11  12   1     1238.11     1081.95    109.44 o 
  12  12   1        3.58       38.16     67.44 o 
  13  12   1        3.38        7.72     69.21 o 
  14  12   1       43.51        7.42     69.34 o 
  15  12   1        7.64      -50.07     66.59 o 
  16  12   1       54.26       25.06     75.47 o 
  17  12   1       27.07       11.05     78.43 o 
   1  13   1        0.26        1.18     42.26 o 
   2  13   1       74.53       53.63     46.82 o 
   3  13   1     1337.92     1284.79     89.06 o 
   4  13   1       81.20      166.24     61.66 o 
   5  13   1     1977.40     1788.15    115.44 o 
   6  13   1     2126.54     2241.31    126.16 o 
   7  13   1      433.26      492.10     79.83 o 
   8  13   1      636.26      680.13     86.69 o 
   9  13   1      157.08      172.90     64.50 o 
  10  13   1       74.02      -13.69     60.85 o 
  11  13   1      156.91      129.17     78.30 o 
  12  13   1       38.82      -43.69     67.29 o 
  13  13   1      455.00      474.20     96.20 o 
  14  13   1      218.71      191.93     85.39 o 
  15  13   1        4.35      -63.51     77.30 o 
  16  13   1      267.27      263.41     94.88 o 
   0  14   1     1372.39     1437.40    127.44 o 
   1  14   1     2525.73     2537.88    107.44 o 
   2  14   1     3499.11     3401.29    140.79 o 
   3  14   1     1240.78     1360.33    108.40 o 
   4  14   1     1339.13     1180.83    103.75 o 
   5  14   1      427.19      335.73     73.25 o 
   6  14   1      144.63      153.66     66.74 o 
   7  14   1     1125.14     1111.97    105.12 o 
   8  14   1      115.15       90.33     68.04 o 
   9  14   1     2553.02     2239.80    153.05 o 
  10  14   1     3099.99     3248.10    204.26 o 
  11  14   1      729.86      632.26    112.02 o 
  12  14   1      739.30      720.33    108.86 o 
  13  14   1      409.47      560.76    104.63 o 
  14  14   1       62.75       82.12     84.66 o 
  15  14   1       48.39        1.29     85.13 o 
   1  15   1       94.83       59.16     62.92 o 
   2  15   1      145.55      329.89     76.22 o 
   3  15   1      451.59      378.98     78.14 o 
   4  15   1      277.85      197.65     80.21 o 
   5  15   1     1010.70     1121.98    110.19 o 
   6  15   1      572.46      562.63     91.17 o 
   7  15   1      439.02      403.45     85.89 o 
   8  15   1      259.54      383.37     85.94 o 
   9  15   1      114.81      134.90     95.12 o 
  10  15   1      135.44      132.90     96.77 o 
  11  15   1       16.26        8.08     85.79 o 
  12  15   1       96.19      212.38    101.92 o 
  13  15   1      149.15      196.86     98.40 o 
   0  16   1     3211.81     2965.31    256.58 o 
   1  16   1     2264.45     2114.76    151.35 o 
   2  16   1     1071.79     1021.60    104.86 o 
   3  16   1       12.36        0.29     65.99 o 
   4  16   1      183.52      180.46     73.72 o 
   5  16   1        1.13        3.45     66.87 o 
   6  16   1      146.55       85.62     72.60 o 
   7  16   1      623.11      587.29     94.75 o 
   8  16   1      598.59      594.15    107.00 o 
   9  16   1      471.08      329.06    112.08 o 
  10  16   1      195.80      123.96    101.21 o 
  11  16   1      644.86      803.78    141.52 o 
  12  16   1      348.65      238.13    113.12 o 
   1  17   1       91.92      132.75     88.02 o 
   2  17   1        5.77       42.30     85.80 o 
   3  17   1      295.87      218.30     80.48 o 
   4  17   1       87.11      -10.46     68.61 o 
   5  17   1      273.25      195.96     79.69 o 
   6  17   1      112.67       29.43     72.42 o 
   7  17   1      167.62       82.77     85.10 o 
   8  17   1       15.25      -20.67     93.33 o 
   9  17   1       40.33       -0.58     96.85 o 
  10  17   1        0.48      -14.47     91.00 o 
   0  18   1      663.00      474.35    161.00 o 
   1  18   1      828.91      650.86    126.77 o 
   2  18   1      575.69      488.48    119.11 o 
   3  18   1       20.40       62.04     90.11 o 
   4  18   1        0.56       -6.52     79.45 o 
   5  18   1        6.05        8.72     73.58 o 
   6  18   1       18.35        9.35     73.68 o 
   7  18   1      382.93      308.94    114.05 o 
   1   0   2    77573.21    65541.03    545.50 o 
   2   0   2     2556.45     3264.52    255.15 o 
   3   0   2   183713.81   168753.34  15764.19 o 
   4   0   2     8582.71    10691.57    571.26 o 
   5   0   2    63551.00    61019.85   3201.14 o 
   6   0   2    17658.33    17513.00    839.67 o 
   7   0   2    18224.45    16237.23    755.76 o 
   8   0   2     6855.38     6834.89    327.71 o 
   9   0   2    75986.41    77927.77   2801.51 o 
  10   0   2      958.32      652.03     67.41 o 
  11   0   2     4158.25     3808.60    131.83 o 
  12   0   2     3714.79     3546.88    166.37 o 
  13   0   2    11245.14    10401.29    283.45 o 
  14   0   2      543.96      555.09     71.55 o 
  15   0   2      898.74      861.95     86.80 o 
  16   0   2     3420.54     3493.02    142.99 o 
  17   0   2        3.58       54.27     70.52 o 
  18   0   2      381.34      349.07    113.89 o 
  19   0   2     1170.09      930.80    130.17 o 
  20   0   2      180.56      186.53     88.94 o 
  21   0   2     1033.18     1072.26    126.38 o 
  22   0   2       46.33      122.92    117.25 o 
   1   1   2     1146.25      865.08     21.69 o 
   2   1   2     4486.48     4772.28    218.96 o 
   3   1   2    15368.21    15352.73    939.46 o 
   4   1   2    40046.08    37524.13   2081.05 o 
   5   1   2     7141.41     6522.63    254.50 o 
   6   1   2    10752.11    12066.62    421.80 o 
   7   1   2       81.18      186.00     26.16 o 
   8   1   2      654.24      525.94     40.10 o 
   9   1   2    10099.33     9795.49    249.61 o 
  10   1   2     1393.67     1185.87     54.63 o 
  11   1   2     5541.63     4655.04    149.02 o 
  12   1   2      928.20      893.26     53.49 o 
  13   1   2     2088.22     2369.06     76.55 o 
  14   1   2     2027.35     1821.00     70.14 o 
  15   1   2        0.85       13.41     33.12 o 
  16   1   2        7.33      -50.44     35.56 o 
  17   1   2      105.83      198.79     48.73 o 
  18   1   2      127.89      117.49     47.98 o 
  19   1   2      431.33      490.26     75.78 o 
  20   1   2        5.42       23.82     58.01 o 
  21   1   2       99.33       71.42     65.12 o 
  22   1   2        0.20      -47.30     62.64 o 
   0   2   2      545.91      352.59     26.37 o 
   1   2   2   111530.43   124725.48   4106.58 o 
   2   2   2     1443.80     1502.84     43.40 o 
   3   2   2     3738.49     4188.22    212.01 o 
   4   2   2    83851.03    79701.05   3626.38 o 
   5   2   2    16143.86    14202.50    656.50 o 
   6   2   2    11844.14     9132.25    455.26 o 
   7   2   2     1053.64     1177.32     52.89 o 
   8   2   2      599.63      682.22     43.03 o 
   9   2   2     3814.71     3787.04    158.22 o 
  10   2   2     2066.78     1289.82     51.67 o 
  11   2   2     6252.27     6275.59    231.99 o 
  12   2   2      849.52      653.99     44.23 o 
  13   2   2     2933.10     2821.14    100.09 o 
  14   2   2      458.27      419.69     41.04 o 
  15   2   2     4241.15     3693.38    138.23 o 
  16   2   2      578.07      616.64     54.92 o 
  17   2   2      460.35      369.36     50.34 o 
  18   2   2      212.47      308.08     59.50 o 
  19   2   2     1731.78     1836.04    117.04 o 
  20   2   2       44.03       33.91     68.25 o 
  21   2   2       51.75       34.37     73.20 o 
  22   2   2      119.37       57.15     76.95 o 
   1   3   2    16926.48    17017.73    589.32 o 
   2   3   2   155518.44   150079.52   4862.73 o 
   3   3   2    10626.58    11604.13    312.78 o 
   4   3   2    38169.07    36867.16   1625.49 o 
   5   3   2    18133.25    16005.33    637.75 o 
   6   3   2     9324.00     8938.13    322.53 o 
   7   3   2       32.23       55.04     18.17 o 
   8   3   2     6462.06     6118.90    252.49 o 
   9   3   2       10.88        7.42     19.03 o 
  10   3   2     1371.43     1437.48     87.79 o 
  11   3   2     3877.20     3462.93    142.37 o 
  12   3   2      407.16      265.30     33.73 o 
  13   3   2     1156.90     1142.31     57.99 o 
  14   3   2      269.17      252.89     36.31 o 
  15   3   2      997.85     1283.35     63.89 o 
  16   3   2      289.47      270.87     44.20 o 
  17   3   2      339.04      406.54     56.41 o 
  18   3   2      395.47      268.01     59.29 o 
  19   3   2      224.57      342.24     78.39 o 
  20   3   2       52.68       28.02     69.35 o 
  21   3   2      156.97       94.88     76.31 o 
  22   3   2       61.29      126.86     83.17 o 
   0   4   2     4594.61     4906.21    120.09 o 
   1   4   2   116552.51   114384.13   3280.84 o 
   2   4   2     8655.00     9232.97    294.24 o 
   3   4   2      515.06      573.56     30.60 o 
   4   4   2    17461.52    18635.29    612.77 o 
   5   4   2    12985.50    13486.88    450.53 o 
   6   4   2     1134.42     1154.39     50.75 o 
   7   4   2     1126.25     1131.18     47.59 o 
   8   4   2      108.76       83.87     21.68 o 
   9   4   2     4925.06     4029.29    168.88 o 
  10   4   2      419.69      354.70     33.18 o 
  11   4   2     2166.99     1830.13     58.52 o 
  12   4   2     1630.44     1564.54     65.50 o 
  13   4   2      923.91      971.77     54.78 o 
  14   4   2       12.80       41.88     30.13 o 
  15   4   2      628.40      668.30     54.36 o 
  16   4   2      204.37      211.04     47.31 o 
  17   4   2       26.27       -5.82     49.94 o 
  18   4   2      168.49      236.66     66.42 o 
  19   4   2      252.68      224.86     67.64 o 
  20   4   2       22.08        0.94     60.95 o 
  21   4   2      225.58      193.21     85.46 o 
  22   4   2      108.39       30.16     82.76 o 
   1   5   2    23003.76    22737.79    599.27 o 
   2   5   2    34887.13    33910.25   1016.37 o 
   3   5   2     2153.47     2540.45     48.70 o 
   4   5   2     7240.41     6521.51    167.62 o 
   5   5   2        9.93       28.42     19.80 o 
   6   5   2    34332.28    36514.80   1236.91 o 
   7   5   2     9656.45     9482.84    372.02 o 
   8   5   2     2984.78     2133.30     69.17 o 
   9   5   2     1282.53     1043.84     56.29 o 
  10   5   2     1969.58     1944.30     73.91 o 
  11   5   2     1830.82     1731.71     67.44 o 
  12   5   2      105.90       24.73     26.79 o 
  13   5   2      974.14     1003.68     56.89 o 
  14   5   2      544.01      536.71     48.72 o 
  15   5   2        3.29       -5.04     37.52 o 
  16   5   2      110.12       58.35     56.56 o 
  17   5   2        0.73        1.05     53.83 o 
  18   5   2       98.31       95.91     63.16 o 
  19   5   2      394.26      376.94     79.00 o 
  20   5   2      128.11      145.36     75.31 o 
  21   5   2      312.84      277.80     97.64 o 
   0   6   2    14166.87    12384.88    272.50 o 
   1   6   2    14392.60    12893.63    242.64 o 
   2   6   2     2910.29     2804.38     81.89 o 
   3   6   2    20083.84    21482.89    528.40 o 
   4   6   2    22624.29    22296.75    509.76 o 
   5   6   2     6887.23     6469.25    155.56 o 
   6   6   2     2241.69     1686.36     57.30 o 
   7   6   2     9752.42     9071.46    338.18 o 
   8   6   2      566.55      580.45     46.24 o 
   9   6   2     6099.00     6228.31    212.91 o 
  10   6   2     1455.38     1496.74     83.21 o 
  11   6   2     7966.31     8516.62    297.30 o 
  12   6   2       22.95       27.51     28.47 o 
  13   6   2     8056.56     8778.66    288.06 o 
  14   6   2       52.10      -42.14     41.85 o 
  15   6   2     1367.88     1385.72    117.12 o 
  16   6   2       68.84       52.93     58.18 o 
  17   6   2     1112.98     1165.67    105.91 o 
  18   6   2      235.57      211.32     69.59 o 
  19   6   2      665.71      740.44     94.75 o 
  20   6   2        2.97       23.49     64.74 o 
  21   6   2      347.14      352.08     92.72 o 
   1   7   2     2720.66     2196.98     62.46 o 
   2   7   2      378.71      343.30     34.08 o 
   3   7   2    34503.80    33275.02    770.74 o 
   4   7   2      125.62       75.91     25.16 o 
   5   7   2     3954.77     3683.99    101.12 o 
   6   7   2     4387.52     4557.14    120.35 o 
   7   7   2    14923.60    16673.49    467.90 o 
   8   7   2     2393.53     3071.12     87.93 o 
   9   7   2     1557.96     1989.96     88.30 o 
  10   7   2     1479.80     1820.41     99.95 o 
  11   7   2       13.83       14.38     36.62 o 
  12   7   2      104.86      158.33     42.25 o 
  13   7   2     1726.85     1768.62     97.76 o 
  14   7   2      387.24      507.62     66.26 o 
  15   7   2     4194.23     4339.78    158.26 o 
  16   7   2      143.42      178.64     70.06 o 
  17   7   2     1126.61     1268.43    111.72 o 
  18   7   2      563.44      616.70     90.76 o 
  19   7   2        1.55        1.62     64.02 o 
  20   7   2      215.67      281.52     81.31 o 
  21   7   2       63.71       74.15     80.04 o 
   0   8   2     1562.43     1026.61     76.70 o 
   1   8   2    31453.54    33973.28    486.09 o 
   2   8   2       39.21        1.60     26.50 o 
   3   8   2      708.32      702.64     46.06 o 
   4   8   2      341.93      576.23     41.37 o 
   5   8   2    16435.56    16206.04    410.63 o 
   6   8   2       23.68       72.21     30.91 o 
   7   8   2     1053.11     1443.90     61.41 o 
   8   8   2     1663.34     1911.54     82.20 o 
   9   8   2    26201.71    28296.84    883.22 o 
  10   8   2     1149.46     1303.82     75.38 o 
  11   8   2    11839.17    12586.44    507.16 o 
  12   8   2     1566.84     1772.82    114.46 o 
  13   8   2      500.53      294.07     59.08 o 
  14   8   2     1190.11     1232.79    105.00 o 
  15   8   2      483.28      525.18     84.43 o 
  16   8   2      590.84      586.74     89.17 o 
  17   8   2       10.99       28.35     64.30 o 
  18   8   2      323.29      292.97     81.14 o 
  19   8   2      107.91      129.74     72.57 o 
  20   8   2       32.84      -48.44     65.68 o 
   1   9   2      555.83      518.72     45.53 o 
   2   9   2     2002.77     1757.59     67.54 o 
   3   9   2     1531.16     2329.36     88.75 o 
   4   9   2       25.11       -5.28     28.44 o 
   5   9   2     1428.15     1759.01     64.09 o 
   6   9   2      136.49      196.58     30.65 o 
   7   9   2     3703.08     3342.64     85.11 o 
   8   9   2     1680.07     1755.61     85.90 o 
   9   9   2     1209.06      948.76     70.05 o 
  10   9   2     1446.06     1639.81     86.25 o 
  11   9   2      234.80      139.06     49.79 o 
  12   9   2     2448.00     2749.64    114.54 o 
  13   9   2        2.70        4.14     56.06 o 
  14   9   2       64.45      131.45     66.79 o 
  15   9   2     3645.93     3852.49    162.25 o 
  16   9   2      196.06      245.58     79.76 o 
  17   9   2      302.06      331.89     82.88 o 
  18   9   2       62.29      134.69     74.54 o 
  19   9   2      305.09      303.36     85.96 o 
   0  10   2     2008.30     1871.13    104.68 o 
   1  10   2      187.41      139.66     36.58 o 
   2  10   2       54.65       92.16     34.71 o 
   3  10   2     1824.34     1543.10     71.82 o 
   4  10   2      354.01      349.02     43.51 o 
   5  10   2     1633.76     1744.71     70.59 o 
   6  10   2     2394.22     2192.04     80.65 o 
   7  10   2     1647.96     1466.53     82.62 o 
   8  10   2        0.17       -2.15     43.57 o 
   9  10   2     3421.17     3174.48    109.40 o 
  10  10   2       28.22       54.18     49.50 o 
  11  10   2     1252.81     1242.79     94.36 o 
  12  10   2      361.04      366.56     69.04 o 
  13  10   2     3227.83     3772.32    157.93 o 
  14  10   2       59.46       10.85     64.27 o 
  15  10   2        7.75      -20.00     65.55 o 
  16  10   2      117.91       66.66     68.98 o 
  17  10   2        2.26      -52.73     64.90 o 
  18  10   2      141.80      209.64     82.38 o 
  19  10   2      131.81      133.35     81.12 o 
   1  11   2      916.48     1032.53     65.70 o 
   2  11   2     1388.03     1225.60     71.49 o 
   3  11   2     9147.51     9976.22    170.26 o 
   4  11   2      862.85      815.29     59.91 o 
   5  11   2     1129.37     1416.50     82.26 o 
   6  11   2        1.81       13.49     47.21 o 
   7  11   2     6211.68     6049.01    154.98 o 
   8  11   2      987.56     1087.47     81.28 o 
   9  11   2     1514.34     1674.79     97.00 o 
  10  11   2        5.26       49.45     50.43 o 
  11  11   2        0.07        5.74     55.13 o 
  12  11   2       44.03       32.27     64.35 o 
  13  11   2      805.33      857.20    101.99 o 
  14  11   2      378.39      240.53     80.18 o 
  15  11   2     2145.15     2214.29    148.76 o 
  16  11   2        0.00       69.52     74.08 o 
  17  11   2      953.09      906.35    114.14 o 
  18  11   2       24.65       22.44     78.21 o 
   0  12   2     1940.95     2067.69    128.72 o 
   1  12   2     2582.41     2583.89     95.94 o 
   2  12   2      170.41      147.10     45.54 o 
   3  12   2      222.18      247.52     48.30 o 
   4  12   2      540.68      521.55     62.73 o 
   5  12   2     1944.21     1788.03    110.10 o 
   6  12   2      164.99      284.63     65.22 o 
   7  12   2        7.73       20.83     51.81 o 
   8  12   2     1159.28      949.53     87.08 o 
   9  12   2     5500.83     5387.86    160.69 o 
  10  12   2      196.73      265.86     69.83 o 
  11  12   2     1113.23     1418.68    107.07 o 
  12  12   2      498.94      405.22     85.56 o 
  13  12   2       32.04       26.18     68.49 o 
  14  12   2       48.01       -8.40     69.33 o 
  15  12   2        0.39       10.83     74.66 o 
  16  12   2        1.31       68.79     77.68 o 
  17  12   2       28.78       26.55     80.49 o 
   1  13   2       58.18        9.73     43.07 o 
   2  13   2       30.33       -0.54     43.80 o 
   3  13   2     1469.05     1374.78     92.10 o 
   4  13   2        5.16       -1.92     53.21 o 
   5  13   2     1225.80     1354.03    104.41 o 
   6  13   2        0.46       21.74     57.59 o 
   7  13   2     1150.87     1245.19    105.23 o 
   8  13   2      173.14       89.43     64.50 o 
   9  13   2     1001.79     1099.71     96.10 o 
  10  13   2      868.10      716.81     90.50 o 
  11  13   2       74.58       40.66     70.50 o 
  12  13   2      388.04      348.32     90.02 o 
  13  13   2      363.20      310.38     89.62 o 
  14  13   2       55.28       54.24     79.82 o 
  15  13   2     1077.47     1040.60    136.38 o 
  16  13   2       22.04      -53.49     84.99 o 
   0  14   2      779.84      911.85    110.83 o 
   1  14   2     1448.51     1515.55     92.27 o 
   2  14   2       88.17       59.25     56.40 o 
   3  14   2      439.26      540.31     81.43 o 
   4  14   2      353.77      417.59     77.88 o 
   5  14   2       12.11       11.91     60.11 o 
   6  14   2      120.38      120.54     65.40 o 
   7  14   2      794.63      893.95     98.10 o 
   8  14   2        5.18       48.55     66.45 o 
   9  14   2      342.16      362.67     89.25 o 
  10  14   2      203.45      340.63    107.69 o 
  11  14   2      897.97      924.17    124.73 o 
  12  14   2       16.78       -5.83     75.59 o 
  13  14   2     1062.60      973.51    120.03 o 
  14  14   2      247.40      218.78     91.70 o 
  15  14   2       17.50      -24.43     83.98 o 
   1  15   2     1391.31     1448.18    112.20 o 
   2  15   2      339.21      344.62     78.69 o 
   3  15   2     2334.10     2476.34    141.84 o 
   4  15   2       61.48       24.90     65.55 o 
   5  15   2     2766.64     2711.39    148.11 o 
   6  15   2      545.25      614.01     92.23 o 
   7  15   2     4649.03     4732.92    192.53 o 
   8  15   2      633.59      643.96    107.56 o 
   9  15   2     1204.68     1264.81    133.91 o 
  10  15   2      244.84      185.22     99.32 o 
  11  15   2       18.83      -58.04     80.25 o 
  12  15   2      160.47      176.56    103.14 o 
  13  15   2      108.73       31.65     90.60 o 
   0  16   2       99.70      244.52    140.76 o 
   1  16   2      388.93      390.70     95.87 o 
   2  16   2       23.39       68.18     68.39 o 
   3  16   2     1164.53     1096.69    107.69 o 
   4  16   2       23.49       50.77     68.38 o 
   5  16   2       24.77      -32.34     65.57 o 
   6  16   2        5.77       11.37     67.31 o 
   7  16   2       31.51       -2.30     69.79 o 
   8  16   2      141.97      126.66     84.71 o 
   9  16   2      771.42      809.85    138.08 o 
  10  16   2       33.15      -57.80     88.07 o 
  11  16   2      336.81      299.88    113.50 o 
  12  16   2        4.45      -46.96     93.44 o 
   1  17   2        9.05       42.85     87.89 o 
   2  17   2      127.06        4.13     75.21 o 
   3  17   2      469.56      355.34     85.38 o 
   4  17   2        5.68      -65.53     64.82 o 
   5  17   2      506.92      564.26     96.07 o 
   6  17   2       72.63       82.26     75.49 o 
   7  17   2      667.54      629.61    112.80 o 
   8  17   2      346.88      399.59    119.98 o 
   9  17   2      382.51      375.77    116.28 o 
  10  17   2      304.18      343.04    116.98 o 
   0  18   2       25.48       11.86    120.75 o 
   1  18   2       19.77       12.05     89.79 o 
   2  18   2       27.40       -7.81     88.13 o 
   3  18   2       22.90       41.93     90.27 o 
   4  18   2       89.72      153.54     88.44 o 
   5  18   2        9.58      -11.86     73.92 o 
   6  18   2       31.23      -14.16     80.64 o 
   7  18   2       77.60      -22.35     92.19 o 
   1   1   3      898.79     1485.25     43.88 o 
   2   1   3     3354.05     3988.42    190.56 o 
   3   1   3     4965.56     5513.76    305.83 o 
   4   1   3      262.15      141.15     15.56 o 
   5   1   3     9719.16     9074.11    371.80 o 
   6   1   3     9480.44     7738.95    304.17 o 
   7   1   3    22294.42    19977.87    728.52 o 
   8   1   3    18481.59    17686.51    524.68 o 
   9   1   3    10172.45    10315.03    339.38 o 
  10   1   3     2843.70     2939.42     78.56 o 
  11   1   3     2277.48     2747.14     82.26 o 
  12   1   3       64.15      105.05     31.88 o 
  13   1   3     1095.64     1042.79     60.40 o 
  14   1   3     3797.43     3709.05    101.36 o 
  15   1   3     2672.63     2771.26     99.09 o 
  16   1   3      866.56      942.59     73.62 o 
  17   1   3     5536.11     5617.24    215.45 o 
  18   1   3     1295.40     1367.96     86.19 o 
  19   1   3     1687.33     1569.17    111.74 o 
  20   1   3       29.29       41.95     58.98 o 
  21   1   3      350.17      267.20     77.36 o 
  22   1   3       36.86      -44.01     66.78 o 
   0   2   3     5870.58     9326.22    153.06 o 
   1   2   3    12332.62    13474.31    286.49 o 
   2   2   3     2105.21     1869.68     59.85 o 
   3   2   3     4952.34     6207.83    238.54 o 
   4   2   3    44061.39    41246.64   1855.13 o 
   5   2   3    13194.01    10791.67    513.70 o 
   6   2   3     1031.33     1199.07     35.61 o 
   7   2   3     1377.22     1052.70     58.94 o 
   8   2   3     4285.29     3886.94    163.38 o 
   9   2   3       55.02       15.69     21.60 o 
  10   2   3     7833.13     6524.97    368.93 o 
  11   2   3       70.93       55.78     23.81 o 
  12   2   3      161.63      127.37     29.01 o 
  13   2   3     1992.94     1614.92     88.97 o 
  14   2   3      324.10      252.57     36.13 o 
  15   2   3       61.40       70.26     32.52 o 
  16   2   3      261.97      219.72     42.93 o 
  17   2   3        2.45      -46.22     35.05 o 
  18   2   3       52.03       54.02     47.37 o 
  19   2   3       23.98      -15.15     52.24 o 
  20   2   3       59.07       25.76     66.21 o 
  21   2   3        5.28      -57.78     63.16 o 
  22   2   3        1.27       -0.79     72.33 o 
   1   3   3      209.44      175.88     21.25 o 
   2   3   3    73621.65    72104.49   2315.74 o 
   3   3   3   128887.20   126912.08   3795.21 o 
   4   3   3       34.44       27.96     15.92 o 
   5   3   3      205.03      262.18     19.68 o 
   6   3   3     1164.22     1219.23     76.87 o 
   7   3   3     8665.53     7247.87    304.54 o 
   8   3   3     1315.46     1415.14     58.57 o 
   9   3   3     4508.39     4156.10    149.91 o 
  10   3   3     1455.67     1419.73     51.10 o 
  11   3   3     1008.41     1321.33     65.36 o 
  12   3   3       27.91       -9.63     22.98 o 
  13   3   3      415.98      506.13     43.92 o 
  14   3   3      358.91      388.64     42.48 o 
  15   3   3     2216.27     2354.98     83.55 o 
  16   3   3     1055.76     1135.42     68.68 o 
  17   3   3      426.02      379.24     55.24 o 
  18   3   3      964.42      866.81     81.53 o 
  19   3   3     1562.42     1399.50    143.75 o 
  20   3   3        7.45      -21.72     58.65 o 
  21   3   3      111.79       96.87     78.10 o 
  22   3   3        9.09       -0.25     71.96 o 
   0   4   3   217199.28   203796.86  11468.39 o 
   1   4   3       45.95       61.78     16.99 o 
   2   4   3    15673.28    16510.93    533.01 o 
   3   4   3    61323.89    64685.89   1885.92 o 
   4   4   3    38343.07    38849.71    965.43 o 
   5   4   3     4241.28     5094.33    184.30 o 
   6   4   3     6880.56     6935.03    296.05 o 
   7   4   3     8358.87     8224.36    338.11 o 
   8   4   3     1330.01     1331.57     58.17 o 
   9   4   3     1598.67     1570.72     63.80 o 
  10   4   3        2.89       28.90     22.00 o 
  11   4   3       84.55      106.90     26.77 o 
  12   4   3      853.97      740.86     46.85 o 
  13   4   3       39.60       12.19     26.85 o 
  14   4   3      433.24      446.58     43.84 o 
  15   4   3      286.55      227.97     42.23 o 
  16   4   3     1682.30     1566.71     85.22 o 
  17   4   3        6.96       26.16     52.06 o 
  18   4   3      700.73      775.75     88.72 o 
  19   4   3       11.77       16.87     62.25 o 
  20   4   3        3.28       31.06     63.32 o 
  21   4   3       18.35      -12.28     67.62 o 
  22   4   3       10.03       16.44     79.70 o 
   1   5   3      265.71      458.64     30.64 o 
   2   5   3     1038.50     1038.49     38.59 o 
   3   5   3     1784.26     1613.77     40.34 o 
   4   5   3      942.95      978.62     41.91 o 
   5   5   3      842.30      586.20     34.77 o 
   6   5   3     2896.65     2174.35     72.79 o 
   7   5   3    17477.30    18207.64    747.15 o 
   8   5   3    12122.62    12831.33    511.88 o 
   9   5   3     7833.41     8292.07    270.80 o 
  10   5   3      406.66      394.68     34.75 o 
  11   5   3     3176.84     3682.29    118.94 o 
  12   5   3      846.35      772.54     48.37 o 
  13   5   3      130.52      262.35     37.12 o 
  14   5   3      462.05      402.48     57.20 o 
  15   5   3     1669.74     1465.08     82.99 o 
  16   5   3      574.60      558.60     78.20 o 
  17   5   3     2795.31     2825.77    134.79 o 
  18   5   3      153.01      178.65     67.37 o 
  19   5   3      448.62      479.66     83.79 o 
  20   5   3       37.16       27.66     63.85 o 
  21   5   3       29.55      -14.90     68.98 o 
   0   6   3     4296.84     4102.12    104.77 o 
   1   6   3     2620.14     2428.75     63.65 o 
   2   6   3    24761.79    24667.76    791.27 o 
   3   6   3    15739.08    14620.87    373.47 o 
   4   6   3     7060.37     9030.98    242.73 o 
   5   6   3     3039.76     2614.20     63.28 o 
   6   6   3    10799.48    11018.38    143.02 o 
   7   6   3     5637.76     5720.66    234.87 o 
   8   6   3      124.43      116.79     32.13 o 
   9   6   3     2666.40     2403.91    127.74 o 
  10   6   3      142.60       87.54     34.95 o 
  11   6   3     6115.72     5761.10    217.57 o 
  12   6   3     1841.41     1963.92     79.92 o 
  13   6   3        4.27       34.24     41.46 o 
  14   6   3     1790.75     1567.52     92.10 o 
  15   6   3     1344.07     1404.82     94.02 o 
  16   6   3       63.19        7.77     57.49 o 
  17   6   3       62.12       39.85     58.13 o 
  18   6   3       45.77       -9.72     58.84 o 
  19   6   3      119.06      108.83     66.51 o 
  20   6   3      150.11      127.85     76.25 o 
  21   6   3      108.93      155.87     83.99 o 
   1   7   3     5634.22     5123.49    134.02 o 
   2   7   3     1750.69     1755.89     57.37 o 
   3   7   3     9469.87     9302.54    256.95 o 
   4   7   3    12781.53    12143.34    282.87 o 
   5   7   3     1958.85     2069.03     64.20 o 
   6   7   3     2934.46     2864.30     78.92 o 
   7   7   3    16518.58    16498.19    397.67 o 
   8   7   3     1120.51     1208.37     64.95 o 
   9   7   3     8185.60     8249.48    277.90 o 
  10   7   3      810.53     1062.41     64.97 o 
  11   7   3     1121.53     1069.33     67.26 o 
  12   7   3      221.45      279.97     47.41 o 
  13   7   3      615.16      804.17     73.44 o 
  14   7   3      571.34      615.08     70.69 o 
  15   7   3     2533.69     2846.03    140.49 o 
  16   7   3     1416.78     1406.27    115.54 o 
  17   7   3     1265.51     1242.75    111.95 o 
  18   7   3      615.07      591.55     90.51 o 
  19   7   3      450.77      525.21     91.81 o 
  20   7   3      104.95      103.35     72.97 o 
  21   7   3      213.97      174.95     87.03 o 
   0   8   3     1019.70      935.30     75.27 o 
   1   8   3     7564.06     6777.80    121.75 o 
   2   8   3     2836.95     2901.03    100.63 o 
   3   8   3      899.51     1344.47     59.63 o 
   4   8   3    29388.70    31582.79    694.29 o 
   5   8   3     4323.18     4776.99    130.29 o 
   6   8   3       68.58       74.31     31.29 o 
   7   8   3     1932.56     2133.01     69.64 o 
   8   8   3     5619.76     5965.17    150.48 o 
   9   8   3     2937.10     3561.03    114.97 o 
  10   8   3     3617.61     4466.43    151.31 o 
  11   8   3     3291.74     3838.86    109.25 o 
  12   8   3      272.87      317.91     60.48 o 
  13   8   3        5.99      -21.73     47.30 o 
  14   8   3      127.99      156.49     62.33 o 
  15   8   3     2649.25     2395.88    137.85 o 
  16   8   3      135.32       55.86     65.39 o 
  17   8   3        0.17       19.13     63.64 o 
  18   8   3       31.51       61.95     67.59 o 
  19   8   3       59.60       69.84     67.69 o 
  20   8   3      118.89      133.43     75.67 o 
   1   9   3     1010.89     1307.23     61.79 o 
   2   9   3      916.68     1098.39     59.48 o 
   3   9   3      576.54      726.50     50.47 o 
   4   9   3      331.08      317.48     39.83 o 
   5   9   3     4202.65     3601.38    101.97 o 
   6   9   3      905.52      952.51     57.61 o 
   7   9   3     3580.64     3730.05    113.98 o 
   8   9   3      622.98      657.10     52.13 o 
   9   9   3     2760.44     2644.90     97.73 o 
  10   9   3       57.93       65.04     44.18 o 
  11   9   3      965.35     1119.69     75.93 o 
  12   9   3      341.16      270.21     60.75 o 
  13   9   3       78.17      114.57     56.08 o 
  14   9   3       18.64       16.87     61.24 o 
  15   9   3      306.28      410.44     84.13 o 
  16   9   3      607.75      781.16    100.45 o 
  17   9   3     2009.93     2263.48    156.75 o 
  18   9   3      427.45      381.35     88.25 o 
  19   9   3      113.97      106.60     75.29 o 
   0  10   3      211.01      248.50     57.02 o 
   1  10   3      600.66      615.34     50.81 o 
   2  10   3     1350.93     1288.32     67.15 o 
   3  10   3     8296.83     7461.40    134.27 o 
   4  10   3      373.03      345.29     44.03 o 
   5  10   3      105.62       75.62     33.49 o 
   6  10   3     2439.79     2001.16     82.70 o 
   7  10   3      647.16      479.07     49.91 o 
   8  10   3        0.83      -17.55     41.27 o 
   9  10   3      177.94      353.84     57.57 o 
  10  10   3     4238.56     4368.67    159.33 o 
  11  10   3     3428.17     3525.66    130.98 o 
  12  10   3      173.86      151.24     59.64 o 
  13  10   3      632.83      701.45     92.74 o 
  14  10   3      485.24      536.20     88.31 o 
  15  10   3      663.35      667.88     97.91 o 
  16  10   3      245.15      345.43     86.49 o 
  17  10   3        1.10       50.88     71.62 o 
  18  10   3      162.55      137.36     79.95 o 
  19  10   3       27.41      -19.79     74.32 o 
   1  11   3      237.49      148.32     40.04 o 
   2  11   3     2223.86     2184.22     84.76 o 
   3  11   3        6.80        2.24     35.97 o 
   4  11   3      574.96      499.08     51.85 o 
   5  11   3      348.01      401.69     54.79 o 
   6  11   3      218.14      169.04     54.00 o 
   7  11   3      522.70      576.67     70.11 o 
   8  11   3     2480.37     2623.22    109.81 o 
   9  11   3     6135.73     6276.34    208.20 o 
  10  11   3       23.68      103.49     57.61 o 
  11  11   3       71.31       36.20     55.66 o 
  12  11   3       28.83       68.12     59.76 o 
  13  11   3       39.72       62.86     68.53 o 
  14  11   3      188.44      102.26     71.32 o 
  15  11   3       68.38       18.23     71.62 o 
  16  11   3      146.40      162.42     81.25 o 
  17  11   3      403.99      394.37     93.61 o 
  18  11   3      115.20      160.67     89.05 o 
   0  12   3       38.02       43.67     57.43 o 
   1  12   3     5899.52     5799.74    147.16 o 
   2  12   3     1070.52     1254.10     76.44 o 
   3  12   3      122.53      290.99     50.24 o 
   4  12   3       14.95       38.95     45.51 o 
   5  12   3      317.72      249.38     60.52 o 
   6  12   3      688.42      827.67     84.10 o 
   7  12   3      292.79      172.76     60.82 o 
   8  12   3      845.30      833.60     84.60 o 
   9  12   3      902.11      691.74     75.96 o 
  10  12   3     1073.34     1001.17     95.43 o 
  11  12   3     1013.58      963.27     95.94 o 
  12  12   3      484.47      630.63     96.56 o 
  13  12   3       76.05      -10.73     68.30 o 
  14  12   3       10.46      -64.52     63.96 o 
  15  12   3      257.84      221.08     83.71 o 
  16  12   3       47.00       26.60     77.67 o 
  17  12   3       68.55       71.35     88.68 o 
   1  13   3       82.37       12.82     43.70 o 
   2  13   3       44.63       77.15     47.48 o 
   3  13   3      787.86      876.38     79.23 o 
   4  13   3      157.99      183.03     61.37 o 
   5  13   3      771.00      631.06     82.08 o 
   6  13   3     1801.83     1645.31    113.92 o 
   7  13   3      169.13      225.34     67.57 o 
   8  13   3        3.19       17.90     58.83 o 
   9  13   3      192.58      228.86     75.93 o 
  10  13   3      227.33      242.67     77.28 o 
  11  13   3      408.55      300.21     86.97 o 
  12  13   3        0.45       50.68     73.76 o 
  13  13   3        0.31      -31.65     69.15 o 
  14  13   3      242.73      253.73     88.89 o 
  15  13   3        9.49       29.93     80.84 o 
  16  13   3      109.15      123.96     93.69 o 
   0  14   3     7801.45     6940.34    238.95 o 
   1  14   3     3762.05     3896.18    124.42 o 
   2  14   3      115.04      141.16     60.28 o 
   3  14   3     2493.42     2821.40    137.31 o 
   4  14   3      185.28      139.06     64.35 o 
   5  14   3      968.96      928.49     97.92 o 
   6  14   3      453.07      463.72     80.90 o 
   7  14   3       92.12       77.01     66.72 o 
   8  14   3     2200.28     2253.31    138.68 o 
   9  14   3     1537.23     1455.69    133.62 o 
  10  14   3     1927.12     1676.98    142.27 o 
  11  14   3     1393.27     1343.29    140.81 o 
  12  14   3      223.23      246.10     86.91 o 
  13  14   3      255.70      331.82     95.43 o 
  14  14   3      175.13      253.96     98.53 o 
  15  14   3      270.68      276.44    106.58 o 
   1  15   3       11.59       39.67     58.29 o 
   2  15   3      310.72      318.86     75.44 o 
   3  15   3      383.49      339.64     77.62 o 
   4  15   3       26.37       32.34     63.87 o 
   5  15   3      297.99      381.26     81.12 o 
   6  15   3      306.32      353.88     83.50 o 
   7  15   3      189.68      172.71     74.18 o 
   8  15   3      310.16      295.98     91.30 o 
   9  15   3      355.97      297.91     93.57 o 
  10  15   3      127.49      136.50     96.86 o 
  11  15   3       15.19       21.27     89.47 o 
  12  15   3       19.18      -36.45     78.38 o 
  13  15   3      238.70      131.76     93.13 o 
   0  16   3     1957.67     2564.54    262.90 o 
   1  16   3     3359.23     3457.02    171.02 o 
   2  16   3      397.54      399.11     83.42 o 
   3  16   3      166.53      177.04     73.20 o 
   4  16   3        7.78        9.86     65.28 o 
   5  16   3     1610.96     1682.58    130.06 o 
   6  16   3      909.24      911.38    106.09 o 
   7  16   3      156.53       90.77     79.75 o 
   8  16   3      613.98      533.63    105.81 o 
   9  16   3      690.06      854.80    135.32 o 
  10  16   3      129.14       73.69     95.61 o 
  11  16   3      287.62      274.65    111.53 o 
  12  16   3      368.49      337.82    120.22 o 
   1  17   3        1.39       63.70     83.77 o 
   2  17   3        1.00      -26.15     73.71 o 
   3  17   3       35.51       21.39     75.36 o 
   4  17   3      137.48      105.39     74.22 o 
   5  17   3       29.60        9.90     70.25 o 
   6  17   3      176.27      201.17     82.59 o 
   7  17   3       12.54       11.31     80.61 o 
   8  17   3       21.81       76.02     84.19 o 
   9  17   3        0.51      -31.39     92.89 o 
   0  18   3     1209.32     1441.38    228.08 o 
   1  18   3      703.13      719.18    129.30 o 
   2  18   3      147.96      151.33     96.70 o 
   3  18   3       28.42        8.59     89.89 o 
   4  18   3      266.01      310.62     98.18 o 
   5  18   3      129.70       15.18     74.00 o 
   6  18   3        7.65      -13.20     81.74 o 
   0   0   4    43209.54    50390.43   4198.33 o 
   1   0   4     3636.39     2693.33    262.23 o 
   2   0   4    92686.76    79027.52   5599.89 o 
   3   0   4    39955.28    36612.56    535.04 o 
   4   0   4    38123.14    45957.94   3657.83 o 
   5   0   4    38778.14    45069.41   3608.28 o 
   6   0   4     1322.08      889.16     57.52 o 
   7   0   4     1233.33     1145.79     70.94 o 
   8   0   4    49769.77    52810.54   2531.02 o 
   9   0   4    10246.30     8115.44    561.43 o 
  10   0   4     3128.18     2912.12    172.09 o 
  11   0   4     4334.41     3501.59    127.93 o 
  12   0   4    20927.41    19899.51    810.47 o 
  13   0   4     5526.21     6064.51    217.48 o 
  14   0   4     6416.16     6428.85    170.06 o 
  15   0   4       32.56      -20.54     47.08 o 
  16   0   4      820.99      972.59    114.96 o 
  17   0   4     3001.46     3755.63    169.47 o 
  18   0   4      670.28      640.32     96.68 o 
  19   0   4       60.67       79.75     80.86 o 
  20   0   4      214.98      284.75     98.36 o 
  21   0   4      604.47      456.30    116.58 o 
  22   0   4       53.76      107.80     89.82 o 
   1   1   4       12.70       52.94      9.06 o 
   2   1   4      858.05     1023.97     53.11 o 
   3   1   4    70218.21    71486.95   2922.36 o 
   4   1   4     5220.32     5292.64    299.11 o 
   5   1   4     9526.63     8819.20    335.53 o 
   6   1   4      175.34      128.27     20.04 o 
   7   1   4        1.05        0.27     17.82 o 
   8   1   4       83.79       55.10     24.34 o 
   9   1   4     1441.66     1782.92     78.05 o 
  10   1   4     4469.99     4937.83    151.06 o 
  11   1   4     1210.79     1030.09     65.33 o 
  12   1   4      364.87      463.18     45.77 o 
  13   1   4      212.40      155.66     36.22 o 
  14   1   4      781.33      643.56     53.98 o 
  15   1   4     1337.24     1590.44     77.01 o 
  16   1   4     1512.76     1548.53    102.48 o 
  17   1   4     3028.28     3212.62    183.08 o 
  18   1   4      134.84      108.12     46.79 o 
  19   1   4      958.85      930.37     84.57 o 
  20   1   4       35.99       46.89     56.20 o 
  21   1   4       64.45       63.04     65.62 o 
  22   1   4        3.46       14.56     74.11 o 
   0   2   4   173047.13   169549.80   7113.00 o 
   1   2   4        2.17       51.70     13.35 o 
   2   2   4    18440.86    21515.44    556.93 o 
   3   2   4    33053.20    31834.76   1515.08 o 
   4   2   4     1640.94     1420.31     76.87 o 
   5   2   4     3186.42     2950.40    147.73 o 
   6   2   4      668.50      552.04     26.56 o 
   7   2   4      133.66       38.87     17.28 o 
   8   2   4    31137.59    27825.90   1513.01 o 
   9   2   4       47.94       36.35     21.67 o 
  10   2   4     7871.02     7737.80    431.91 o 
  11   2   4     3414.67     3050.79    189.74 o 
  12   2   4    11706.35    11042.52    479.18 o 
  13   2   4     3734.00     3286.05    145.02 o 
  14   2   4     4292.25     4159.87    166.41 o 
  15   2   4      218.83      241.09     38.27 o 
  16   2   4        7.98      -12.88     33.08 o 
  17   2   4       40.49       14.20     36.61 o 
  18   2   4      788.27      635.28     66.02 o 
  19   2   4        6.15       -0.70     51.75 o 
  20   2   4      279.37      274.56     86.31 o 
  21   2   4       39.44       23.58     73.34 o 
  22   2   4      289.16      325.66     95.25 o 
   1   3   4   102425.06   112814.23   2494.84 o 
   2   3   4    13633.12    15291.98    400.38 o 
   3   3   4   141277.14   142588.69   3833.74 o 
   4   3   4        1.25       -7.75     13.97 o 
   5   3   4     6028.57     6108.51    237.44 o 
   6   3   4     1693.44     1827.56     95.59 o 
   7   3   4    14867.36    14216.16    658.43 o 
   8   3   4     5220.52     4953.47    175.94 o 
   9   3   4     1053.47      903.95     42.15 o 
  10   3   4      872.09      967.16     46.06 o 
  11   3   4      639.77      615.08     42.24 o 
  12   3   4       20.03        8.68     23.94 o 
  13   3   4      180.41       82.74     29.05 o 
  14   3   4      174.39      268.03     38.72 o 
  15   3   4     4522.86     4475.42    181.30 o 
  16   3   4      343.89      335.96     47.64 o 
  17   3   4     1515.65     1587.79     89.63 o 
  18   3   4      803.34      768.41     85.04 o 
  19   3   4       29.98        3.80     59.35 o 
  20   3   4       94.90       -0.61     61.34 o 
  21   3   4      100.80      169.15     83.06 o 
  22   3   4       15.81       -3.56     74.34 o 
   0   4   4    33053.99    36189.28    820.90 o 
   1   4   4     9687.31    11248.50    335.20 o 
   2   4   4     9812.07    10873.43    418.96 o 
   3   4   4     1531.93     1760.46     48.28 o 
   4   4   4    10554.27    10445.81    276.67 o 
   5   4   4       69.21      105.57     21.17 o 
   6   4   4     4457.77     5414.98    298.38 o 
   7   4   4     9018.29     8522.51    355.66 o 
   8   4   4      337.18      396.44     31.41 o 
   9   4   4     4317.94     3725.79    147.28 o 
  10   4   4       88.07       53.00     22.23 o 
  11   4   4     1139.99     1002.23     48.51 o 
  12   4   4     5644.42     5656.08    179.89 o 
  13   4   4      220.85      300.28     37.36 o 
  14   4   4      451.09      448.97     50.49 o 
  15   4   4      114.64      189.31     44.18 o 
  16   4   4      499.70      515.51     58.24 o 
  17   4   4      466.34      611.57     69.62 o 
  18   4   4       48.47       31.18     55.32 o 
  19   4   4        0.29      -40.66     56.92 o 
  20   4   4       43.70       61.34     65.33 o 
  21   4   4       47.40      -28.44     67.62 o 
  22   4   4       33.75        7.49     76.24 o 
   1   5   4       91.64       78.98     20.39 o 
   2   5   4     5495.92     5296.22    195.20 o 
   3   5   4      887.28     1286.57     44.52 o 
   4   5   4     1393.84     1343.91     45.58 o 
   5   5   4     6369.75     6073.41    200.20 o 
   6   5   4       88.80       98.64     23.52 o 
   7   5   4     8909.08     7856.79    324.66 o 
   8   5   4     1325.13     1270.47     56.02 o 
   9   5   4       23.03      142.41     30.62 o 
  10   5   4      357.02      415.32     34.15 o 
  11   5   4      862.99      763.92     45.22 o 
  12   5   4       26.00       30.84     26.44 o 
  13   5   4      869.54      671.32     54.91 o 
  14   5   4     1481.90     1422.42     86.24 o 
  15   5   4     1115.20     1085.83     81.38 o 
  16   5   4     1402.37     1341.91     92.78 o 
  17   5   4      162.95      142.27     62.28 o 
  18   5   4      666.49      622.53     91.57 o 
  19   5   4      201.93      182.96     75.46 o 
  20   5   4       55.15       75.86     71.35 o 
  21   5   4       92.03       46.49     71.78 o 
   0   6   4     3394.10     3792.59    174.59 o 
   1   6   4    16241.48    13408.95    471.53 o 
   2   6   4    13700.54    14238.64    509.22 o 
   3   6   4      302.85      313.88     28.13 o 
   4   6   4    13253.66    13625.08    361.90 o 
   5   6   4     7357.49     9477.11    232.73 o 
   6   6   4       16.50       50.87     25.16 o 
   7   6   4      113.86       96.94     27.42 o 
   8   6   4     3528.41     3649.05     85.34 o 
   9   6   4     2104.51     2058.97     95.69 o 
  10   6   4    15428.97    15543.39    627.85 o 
  11   6   4      255.15      297.07     42.96 o 
  12   6   4      531.24      513.03     50.40 o 
  13   6   4      643.80      850.95     72.27 o 
  14   6   4      906.44      924.84     76.94 o 
  15   6   4      189.54      275.47     59.48 o 
  16   6   4      389.34      441.41     75.67 o 
  17   6   4      474.45      395.02     78.06 o 
  18   6   4      447.01      360.18     78.41 o 
  19   6   4        1.28      -26.68     60.08 o 
  20   6   4      437.17      459.17     96.91 o 
  21   6   4       74.57       37.45     74.61 o 
   1   7   4      181.94      210.44     30.16 o 
   2   7   4     2365.16     2631.46     70.37 o 
   3   7   4     1465.89     1180.53     49.44 o 
   4   7   4     5402.10     6093.65    105.94 o 
   5   7   4    14663.44    13762.33    271.85 o 
   6   7   4     3348.90     2487.13     68.50 o 
   7   7   4      921.53      779.11     48.33 o 
   8   7   4     3578.89     3438.10     94.13 o 
   9   7   4     1042.97      930.38     60.26 o 
  10   7   4      969.26     1014.70     63.00 o 
  11   7   4      466.13      706.01     58.28 o 
  12   7   4      685.28      699.13     69.42 o 
  13   7   4      173.17      172.84     52.42 o 
  14   7   4      324.15      328.91     60.00 o 
  15   7   4      818.15      863.36     94.05 o 
  16   7   4     2839.23     2917.94    146.41 o 
  17   7   4      540.82      446.52     82.36 o 
  18   7   4       41.12       50.70     65.43 o 
  19   7   4       20.74       37.57     64.73 o 
  20   7   4        2.55      -24.83     65.24 o 
   0   8   4    40427.10    38494.91   1136.16 o 
   1   8   4      396.25      121.40     31.58 o 
   2   8   4    42462.27    42999.68   1314.87 o 
   3   8   4     6454.31     6146.40    180.07 o 
   4   8   4    10489.24    10010.98    217.92 o 
   5   8   4      786.92     1066.13     56.66 o 
   6   8   4     1449.48     1657.37     66.46 o 
   7   8   4       13.02        6.04     28.95 o 
   8   8   4     1072.26      967.84     56.39 o 
   9   8   4     2312.40     2535.50     89.46 o 
  10   8   4     2645.81     2876.91    114.97 o 
  11   8   4      534.80      543.98     57.29 o 
  12   8   4     1289.56     1476.31    113.49 o 
  13   8   4       20.01       15.06     48.70 o 
  14   8   4      402.75      475.30     69.63 o 
  15   8   4       72.21      113.14     64.74 o 
  16   8   4      268.47      269.55     73.86 o 
  17   8   4      357.61      368.45     82.52 o 
  18   8   4      315.93      410.01     87.63 o 
  19   8   4       23.74       64.38     70.04 o 
  20   8   4      290.31      327.79     85.50 o 
   1   9   4     1343.86     1374.01     63.47 o 
   2   9   4     1610.48     1492.43     67.05 o 
   3   9   4     1476.59     2004.23     92.56 o 
   4   9   4     3465.26     2912.69     76.52 o 
   5   9   4      466.99      417.71     39.49 o 
   6   9   4      839.49      733.28     53.54 o 
   7   9   4     4533.85     4351.52    122.68 o 
   8   9   4     4282.62     4559.78    112.59 o 
   9   9   4     1821.94     1778.81     86.86 o 
  10   9   4      796.54      896.68     69.28 o 
  11   9   4     2725.49     3432.74    149.02 o 
  12   9   4        0.21      -46.10     48.02 o 
  13   9   4       42.82       57.42     55.03 o 
  14   9   4      429.47      452.06     79.84 o 
  15   9   4      544.46      604.10     91.27 o 
  16   9   4     4136.13     4232.91    172.21 o 
  17   9   4        3.99      -29.12     64.27 o 
  18   9   4      484.43      439.86     89.06 o 
  19   9   4      183.97      265.45     85.25 o 
   0  10   4     3379.36     3350.04    135.24 o 
   1  10   4     2765.19     2414.58     82.22 o 
   2  10   4     2202.13     2266.10     79.78 o 
   3  10   4       38.17       37.75     33.71 o 
   4  10   4      114.50      114.07     36.15 o 
   5  10   4       12.47       -6.25     30.28 o 
   6  10   4       61.84       48.35     37.91 o 
   7  10   4       13.35       22.74     36.03 o 
   8  10   4       56.83       37.56     43.99 o 
   9  10   4     1164.80     1196.15     79.90 o 
  10  10   4      534.18      524.90     65.58 o 
  11  10   4      655.35      683.39     78.88 o 
  12  10   4        7.28      -21.55     53.32 o 
  13  10   4      365.15      377.74     71.15 o 
  14  10   4      237.10      136.27     70.89 o 
  15  10   4     1176.63     1194.89    115.47 o 
  16  10   4      255.75      255.07     79.33 o 
  17  10   4       56.61       75.34     72.44 o 
  18  10   4       77.09       41.71     73.54 o 
  19  10   4       32.76       80.45     83.53 o 
   1  11   4     1115.93     1061.92     66.84 o 
   2  11   4     1537.96     1530.58     77.33 o 
   3  11   4     2318.13     2142.23     83.98 o 
   4  11   4      253.93      257.52     44.78 o 
   5  11   4      650.55      623.72     63.04 o 
   6  11   4      342.92      362.29     52.75 o 
   7  11   4     2241.02     2417.65    110.09 o 
   8  11   4     2044.53     2169.72    103.23 o 
   9  11   4        0.99       12.38     48.97 o 
  10  11   4        6.59      -56.96     53.79 o 
  11  11   4      467.91      579.31     78.46 o 
  12  11   4      443.25      426.56     76.09 o 
  13  11   4       73.08       19.30     63.44 o 
  14  11   4        2.80       -4.43     65.99 o 
  15  11   4      232.93      289.44     83.12 o 
  16  11   4     1434.73     1465.96    131.03 o 
  17  11   4      185.30      176.63     78.83 o 
  18  11   4       92.22       51.47     85.12 o 
   0  12   4     6490.05     6023.55    278.66 o 
   1  12   4      140.24      203.15     45.74 o 
   2  12   4     2320.36     2735.66     97.18 o 
   3  12   4     1255.23     1479.87     80.00 o 
   4  12   4      373.60      498.33     63.26 o 
   5  12   4        1.16       21.44     44.17 o 
   6  12   4       23.85       -1.28     50.30 o 
   7  12   4      618.86      692.11     76.82 o 
   8  12   4      230.89      206.34     61.98 o 
   9  12   4      109.91       28.39     52.94 o 
  10  12   4      400.95      353.76     74.91 o 
  11  12   4      161.94       95.07     65.63 o 
  12  12   4       20.36       22.36     67.85 o 
  13  12   4      172.60      233.80     82.05 o 
  14  12   4      252.93      241.70     93.72 o 
  15  12   4        4.55        6.58     73.05 o 
  16  12   4       44.85       18.57     82.99 o 
  17  12   4        1.68       21.67     88.37 o 
   1  13   4        9.47       22.82     43.93 o 
   2  13   4     4044.80     4344.65    121.11 o 
   3  13   4        8.54      -28.32     45.24 o 
   4  13   4     2962.47     2970.66    131.55 o 
   5  13   4       96.20       73.04     57.44 o 
   6  13   4      511.09      504.37     78.72 o 
   7  13   4     3351.16     3759.01    147.29 o 
   8  13   4     2438.83     2553.88    138.57 o 
   9  13   4      494.10      600.79     91.99 o 
  10  13   4      270.39      253.73     78.52 o 
  11  13   4      168.26      101.50     69.18 o 
  12  13   4       84.59      157.15     79.32 o 
  13  13   4        0.09        9.46     72.83 o 
  14  13   4      499.23      387.20     93.25 o 
  15  13   4       24.29       32.26     84.35 o 
  16  13   4      998.30      864.85    130.57 o 
   0  14   4      354.08      317.42     87.86 o 
   1  14   4     2123.70     2547.81    120.80 o 
   2  14   4     1112.05     1188.34     93.94 o 
   3  14   4      864.80     1024.73     96.28 o 
   4  14   4       29.29       29.07     59.11 o 
   5  14   4     1239.82     1257.34    106.78 o 
   6  14   4        0.29        3.06     59.99 o 
   7  14   4      453.39      467.52     82.87 o 
   8  14   4      810.77      886.11    111.87 o 
   9  14   4       50.38       43.66     75.94 o 
  10  14   4      257.67      310.19     87.01 o 
  11  14   4      374.67      287.97     93.82 o 
  12  14   4      883.06      857.62    125.89 o 
  13  14   4      199.73      120.05     87.30 o 
  14  14   4      386.31      296.94    102.66 o 
  15  14   4      379.94      396.76    111.43 o 
   1  15   4      113.29      131.48     61.32 o 
   2  15   4     1440.11     1386.17    113.03 o 
   3  15   4       28.41       -6.05     62.18 o 
   4  15   4     1752.13     1749.01    125.56 o 
   5  15   4      218.25      168.17     73.76 o 
   6  15   4     3295.03     3383.48    153.45 o 
   7  15   4      382.23      301.22     80.19 o 
   8  15   4     1945.81     1748.93    147.53 o 
   9  15   4      226.66       56.65     80.75 o 
  10  15   4       77.84       46.64     90.09 o 
  11  15   4       17.50      -27.09     85.97 o 
  12  15   4       66.61       75.00     88.78 o 
  13  15   4       20.07       19.94     87.90 o 
   0  16   4       21.26      173.14    130.81 o 
   1  16   4        5.53      -33.12     73.57 o 
   2  16   4      346.88      388.15     83.48 o 
   3  16   4        5.65      -50.69     63.02 o 
   4  16   4        0.65       -4.52     64.51 o 
   5  16   4       38.90       22.93     69.17 o 
   6  16   4       10.64      -19.79     67.20 o 
   7  16   4      336.06      253.65     89.36 o 
   8  16   4       69.74      181.85     88.20 o 
   9  16   4       15.48       42.44     82.55 o 
  10  16   4      356.06      303.88    113.02 o 
  11  16   4       91.13       21.25     95.68 o 
  12  16   4      106.92      212.23    108.07 o 
   1  17   4       13.53       35.86     83.41 o 
   2  17   4      291.25      233.54     87.12 o 
   3  17   4       15.38       45.17     77.83 o 
   4  17   4      245.72      257.77     82.23 o 
   5  17   4      147.54      173.75     77.18 o 
   6  17   4     1455.21     1538.87    144.82 o 
   7  17   4      168.79      102.35     86.89 o 
   8  17   4      557.71      427.55    106.21 o 
   9  17   4       77.06      -30.22     89.81 o 
   0  18   4      936.32      974.04    260.89 o 
   1  18   4       40.91       77.18     94.26 o 
   2  18   4        0.08      -33.50     86.16 o 
   3  18   4        0.07      -58.76     81.45 o 
   4  18   4        4.81      -13.10     79.20 o 
   5  18   4       86.72       90.55     78.19 o 
   6  18   4        0.75      -19.30     79.14 o 
   1   1   5     2279.02     2860.06     89.84 o 
   2   1   5     6171.92     6500.68    343.11 o 
   3   1   5     1882.58     1942.16     83.98 o 
   4   1   5     1161.07     1054.84     60.90 o 
   5   1   5    19196.08    19970.47    822.07 o 
   6   1   5    24126.82    22922.06   1106.15 o 
   7   1   5    16912.64    16257.77    591.57 o 
   8   1   5    62413.60    63628.90   2403.26 o 
   9   1   5     7210.50     7407.92    267.60 o 
  10   1   5       37.79       16.11     24.21 o 
  11   1   5     1623.01     1899.15     67.78 o 
  12   1   5     6277.23     6961.65    192.93 o 
  13   1   5     3335.97     3462.27    145.82 o 
  14   1   5     5609.03     6316.87    167.63 o 
  15   1   5     2002.48     2019.63    139.49 o 
  16   1   5      417.12      410.35     52.56 o 
  17   1   5      201.38      202.90     53.40 o 
  18   1   5     3659.72     3397.97    125.26 o 
  19   1   5      439.66      392.28     60.45 o 
  20   1   5      344.18      357.81     73.78 o 
  21   1   5        1.94        9.65     56.60 o 
  22   1   5      166.03      153.44     83.93 o 
   0   2   5    36160.43    39378.31   1581.60 o 
   1   2   5    17479.90    21420.77    405.41 o 
   2   2   5    19377.29    21197.55    481.46 o 
   3   2   5      367.13      328.92     21.26 o 
   4   2   5     3601.97     3820.24    179.45 o 
   5   2   5      406.27      339.81     26.45 o 
   6   2   5     2773.13     2381.91    118.90 o 
   7   2   5     8413.91     7311.81    396.04 o 
   8   2   5      352.17      390.07     31.90 o 
   9   2   5      430.58      480.84     36.35 o 
  10   2   5       38.01       12.76     27.43 o 
  11   2   5     1318.36     1158.77     66.61 o 
  12   2   5      989.68      926.01     57.76 o 
  13   2   5      350.02      242.32     38.92 o 
  14   2   5       13.61        3.39     29.58 o 
  15   2   5       17.89       24.78     35.83 o 
  16   2   5      178.00      153.02     40.60 o 
  17   2   5       17.99       32.55     40.43 o 
  18   2   5      534.05      504.80     68.83 o 
  19   2   5      137.60      101.65     59.14 o 
  20   2   5      235.73      260.66     75.66 o 
  21   2   5       16.70       49.40     73.29 o 
  22   2   5        2.74       42.36     68.93 o 
   1   3   5    60040.91    63120.91   1206.13 o 
   2   3   5     9671.95     9817.67    211.88 o 
   3   3   5     1914.61     1953.27     52.69 o 
   4   3   5     7627.25     7743.82    273.83 o 
   5   3   5     9590.26    12010.36    567.89 o 
   6   3   5      238.34      331.47     36.21 o 
   7   3   5      135.79      132.06     25.15 o 
   8   3   5    10412.37    10361.70    448.44 o 
   9   3   5     2793.10     2680.67    114.58 o 
  10   3   5      233.15      259.76     30.20 o 
  11   3   5     2728.06     2442.90    115.42 o 
  12   3   5        3.58        6.84     24.92 o 
  13   3   5      771.21      772.78     49.20 o 
  14   3   5     1057.64     1012.37     66.97 o 
  15   3   5      309.49      314.32     48.40 o 
  16   3   5      678.27      824.24     66.44 o 
  17   3   5     1284.24     1226.19     81.96 o 
  18   3   5     1248.66     1334.51    112.79 o 
  19   3   5       48.94      135.37     66.99 o 
  20   3   5      422.81      280.31     79.34 o 
  21   3   5        8.22       19.37     71.60 o 
  22   3   5      158.48      160.09     87.71 o 
   0   4   5    11398.01    12568.58    208.67 o 
   1   4   5    49915.20    54666.90   1534.12 o 
   2   4   5     1572.07     1511.45     50.73 o 
   3   4   5    10508.00    11868.95    303.44 o 
   4   4   5      630.75      602.23     33.85 o 
   5   4   5      724.82      707.27     35.27 o 
   6   4   5      898.77     1308.01     54.46 o 
   7   4   5     1200.38     1328.63     59.66 o 
   8   4   5      224.31      245.03     26.09 o 
   9   4   5      476.14      390.21     31.26 o 
  10   4   5      268.57      246.56     29.98 o 
  11   4   5       45.52       58.39     24.60 o 
  12   4   5      461.07      534.34     41.00 o 
  13   4   5        2.12        7.98     26.54 o 
  14   4   5      838.69      825.38     67.23 o 
  15   4   5      437.80      311.27     53.52 o 
  16   4   5      985.94      996.88     80.02 o 
  17   4   5        1.37       -2.34     38.87 o 
  18   4   5       52.49      -19.39     51.62 o 
  19   4   5       95.77       54.21     64.58 o 
  20   4   5       10.10      -47.38     59.27 o 
  21   4   5        0.36      -21.51     66.25 o 
  22   4   5       34.56       28.14     78.84 o 
   1   5   5     5581.30     6507.92    117.38 o 
   2   5   5    22708.95    23641.95    897.56 o 
   3   5   5     2990.76     2779.07     87.61 o 
   4   5   5     2730.27     2781.14     63.87 o 
   5   5   5     5373.92     6310.03    101.07 o 
   6   5   5     5375.30     5330.00    157.84 o 
   7   5   5    10737.25    11958.58    467.54 o 
   8   5   5      579.87      353.11     35.38 o 
   9   5   5     1185.22     1172.86     66.45 o 
  10   5   5      214.89      217.21     29.32 o 
  11   5   5       65.23       97.37     27.72 o 
  12   5   5      993.19      915.61     50.36 o 
  13   5   5      550.34      654.61     62.88 o 
  14   5   5     2448.49     2572.60    114.07 o 
  15   5   5      479.35      490.92     64.65 o 
  16   5   5     1409.46     1509.98     96.94 o 
  17   5   5      296.02      324.79     71.12 o 
  18   5   5      561.63      573.12     82.79 o 
  19   5   5      156.24      164.94     74.03 o 
  20   5   5       69.84      137.56     75.06 o 
  21   5   5       24.04      -18.39     68.44 o 
   0   6   5    33900.19    33971.25   1468.43 o 
   1   6   5     3131.80     2830.26    120.50 o 
   2   6   5     1060.87     1354.47     54.12 o 
   3   6   5       67.32       84.34     22.06 o 
   4   6   5       82.75      177.04     28.96 o 
   5   6   5       88.48       52.19     24.82 o 
   6   6   5      520.26      760.92     45.36 o 
   7   6   5     2898.64     3432.51     86.16 o 
   8   6   5       38.15       54.32     29.19 o 
   9   6   5        1.15        8.57     29.08 o 
  10   6   5     2888.22     2969.65    131.12 o 
  11   6   5     1870.43     2015.02    112.64 o 
  12   6   5      700.69      624.41     63.41 o 
  13   6   5      568.85      623.84     66.52 o 
  14   6   5      399.12      281.68     56.63 o 
  15   6   5      235.14      202.84     55.76 o 
  16   6   5       97.32      122.36     63.76 o 
  17   6   5      147.84      206.07     69.39 o 
  18   6   5      413.67      384.08     78.64 o 
  19   6   5      210.89      243.89     72.58 o 
  20   6   5      198.71      194.66     82.62 o 
  21   6   5        3.06      -26.05     71.09 o 
   1   7   5     1538.51     1622.50     61.39 o 
   2   7   5    17066.36    17350.85    636.25 o 
   3   7   5     5361.67     5495.67    179.90 o 
   4   7   5     2039.10     1743.44     64.19 o 
   5   7   5      691.58      770.44     47.53 o 
   6   7   5     3359.53     3267.12     85.39 o 
   7   7   5      207.76      205.99     33.75 o 
   8   7   5     6099.35     7152.43    181.34 o 
   9   7   5     1567.69     1462.73     69.63 o 
  10   7   5      510.31      472.18     49.47 o 
  11   7   5      374.61      366.31     47.10 o 
  12   7   5     1848.03     1747.79     97.51 o 
  13   7   5      738.32      903.58     78.60 o 
  14   7   5      284.53      210.25     57.28 o 
  15   7   5     1266.66     1284.45     95.09 o 
  16   7   5     2212.29     2224.14    137.11 o 
  17   7   5      899.29      903.15     98.34 o 
  18   7   5      350.45      398.42     83.28 o 
  19   7   5      206.65      249.60     78.12 o 
  20   7   5      131.61       67.82     78.32 o 
   0   8   5    18165.91    20593.86    842.82 o 
   1   8   5      427.81      315.50     38.58 o 
   2   8   5     6666.76     5576.05    147.69 o 
   3   8   5      824.02      724.42     45.28 o 
   4   8   5     6869.72     7172.27    205.73 o 
   5   8   5     1364.33     1255.02     60.73 o 
   6   8   5     1869.87     2425.97     73.44 o 
   7   8   5     2163.54     2353.71     73.39 o 
   8   8   5     3459.11     3689.36     87.70 o 
   9   8   5       34.86       45.97     38.48 o 
  10   8   5      738.73      738.52     60.00 o 
  11   8   5      212.41      110.39     48.84 o 
  12   8   5     2927.05     2959.03    149.44 o 
  13   8   5      564.73      720.20     75.28 o 
  14   8   5      270.12      344.29     71.27 o 
  15   8   5       72.08        6.12     58.49 o 
  16   8   5        0.15       18.22     62.82 o 
  17   8   5        5.61       27.42     63.90 o 
  18   8   5      166.29      151.90     72.11 o 
  19   8   5        4.92      -29.19     63.93 o 
  20   8   5      261.94      235.55     82.94 o 
   1   9   5       43.42       -0.78     28.44 o 
   2   9   5     6101.98     5604.87    143.84 o 
   3   9   5     1501.14     1734.12     69.77 o 
   4   9   5     7509.55     7049.84    202.78 o 
   5   9   5       58.07      146.08     32.18 o 
   6   9   5      854.84     1165.14     62.49 o 
   7   9   5     1473.72     1751.81     73.94 o 
   8   9   5     2819.67     2656.04     83.26 o 
   9   9   5      681.89      672.02     60.84 o 
  10   9   5      996.36     1038.08     72.05 o 
  11   9   5      262.47      178.29     57.71 o 
  12   9   5      958.37      929.21     84.07 o 
  13   9   5      534.36      685.14     77.78 o 
  14   9   5        2.38      -40.02     52.64 o 
  15   9   5      198.52      199.61     72.60 o 
  16   9   5      811.27      864.65    103.67 o 
  17   9   5        9.70      -20.76     64.81 o 
  18   9   5      236.99      275.08     82.75 o 
  19   9   5        0.34       40.98     76.57 o 
   0  10   5      414.82      403.41     64.51 o 
   1  10   5     3070.84     2354.33     81.26 o 
   2  10   5     4952.59     5251.96    110.57 o 
   3  10   5       89.69       12.24     32.35 o 
   4  10   5     1106.59      983.64     59.75 o 
   5  10   5      515.65      633.24     57.35 o 
   6  10   5       16.98       18.79     36.94 o 
   7  10   5     1080.66      867.30     60.28 o 
   8  10   5       85.14       83.35     44.26 o 
   9  10   5      166.54      190.71     50.95 o 
  10  10   5     5594.04     5965.10    172.22 o 
  11  10   5      130.47      149.01     59.89 o 
  12  10   5      144.30      209.38     62.72 o 
  13  10   5      179.27      114.12     59.82 o 
  14  10   5      457.89      380.08     81.14 o 
  15  10   5       50.67       -5.29     66.56 o 
  16  10   5        3.09       18.17     68.12 o 
  17  10   5       29.01        8.02     69.64 o 
  18  10   5        0.94        8.72     77.64 o 
  19  10   5        0.23       18.96     80.71 o 
   1  11   5     1311.12     1548.16     77.59 o 
   2  11   5     1220.97     1595.79     77.42 o 
   3  11   5       26.97       -9.15     35.80 o 
   4  11   5     1489.52     1367.89     83.16 o 
   5  11   5      399.26      326.74     53.61 o 
   6  11   5      401.05      285.76     52.10 o 
   7  11   5        6.23      -10.85     44.39 o 
   8  11   5     1029.71     1060.39     79.99 o 
   9  11   5       92.10       84.93     51.34 o 
  10  11   5       50.01       49.41     57.51 o 
  11  11   5      398.48      592.11     79.95 o 
  12  11   5     1200.78     1129.54     98.50 o 
  13  11   5      173.40      214.93     74.58 o 
  14  11   5        1.06      -52.47     63.97 o 
  15  11   5       70.26       92.46     71.51 o 
  16  11   5       62.79       39.71     74.83 o 
  17  11   5      586.20      548.20    110.96 o 
  18  11   5       69.78      -27.61     80.58 o 
   0  12   5     1966.83     2094.32    130.04 o 
   1  12   5       65.81       68.79     41.99 o 
   2  12   5      913.53      942.76     69.05 o 
   3  12   5      847.06      716.35     70.71 o 
   4  12   5      452.64      338.20     57.92 o 
   5  12   5      609.76      663.56     68.64 o 
   6  12   5        5.84      -43.24     48.77 o 
   7  12   5      881.46      718.16     78.87 o 
   8  12   5     2612.69     2515.56    119.23 o 
   9  12   5       79.71       72.75     64.73 o 
  10  12   5      754.51      734.20     85.80 o 
  11  12   5       93.46      127.13     67.43 o 
  12  12   5       68.36       -3.58     60.06 o 
  13  12   5        1.00      -23.62     67.04 o 
  14  12   5       74.12      159.53     75.67 o 
  15  12   5        2.23        1.00     77.71 o 
  16  12   5      380.06      321.51    102.26 o 
  17  12   5      158.03      158.16     94.51 o 
   1  13   5      474.32      489.68     60.81 o 
   2  13   5      540.33      560.75     70.22 o 
   3  13   5       73.78       94.41     53.05 o 
   4  13   5     1594.48     1605.49     99.65 o 
   5  13   5       11.46       26.29     55.80 o 
   6  13   5       74.24       33.45     59.30 o 
   7  13   5      390.39      394.00     76.56 o 
   8  13   5      506.81      638.90     85.51 o 
   9  13   5       41.28      -22.39     65.59 o 
  10  13   5       56.44       74.40     70.62 o 
  11  13   5      436.38      429.01     83.38 o 
  12  13   5       23.12       -9.54     70.86 o 
  13  13   5      336.11      345.27     98.05 o 
  14  13   5       96.84      -24.30     75.52 o 
  15  13   5       26.25       21.83     82.06 o 
  16  13   5       64.76       31.88     88.92 o 
   0  14   5     2759.51     2556.61    154.30 o 
   1  14   5      694.74      714.88     80.63 o 
   2  14   5     4973.77     5076.47    149.95 o 
   3  14   5       84.74       83.58     61.68 o 
   4  14   5      810.64      851.66    104.00 o 
   5  14   5       25.58       45.47     58.72 o 
   6  14   5      252.79      224.19     70.96 o 
   7  14   5      136.13      115.17     67.30 o 
   8  14   5     2428.31     2598.07    207.90 o 
   9  14   5     1147.07     1229.80    128.23 o 
  10  14   5     1434.14     1541.53    129.86 o 
  11  14   5       86.76      130.11     87.53 o 
  12  14   5      193.12      206.10     93.48 o 
  13  14   5       51.38       84.52     87.79 o 
  14  14   5      297.35      308.28    102.72 o 
  15  14   5       20.02      -34.99     87.91 o 
   1  15   5      331.63      385.73     71.89 o 
   2  15   5        5.89       25.84     61.51 o 
   3  15   5        9.60        2.60     61.11 o 
   4  15   5      672.05      739.91     93.79 o 
   5  15   5       63.33       11.90     65.63 o 
   6  15   5      879.70     1069.97    107.62 o 
   7  15   5        2.66       47.59     76.06 o 
   8  15   5        2.76        7.71     76.17 o 
   9  15   5       28.11      131.49     83.92 o 
  10  15   5       69.84       54.65     79.83 o 
  11  15   5       12.48      -71.47     83.12 o 
  12  15   5       76.53      131.29     93.09 o 
  13  15   5        2.09        9.24     87.65 o 
   0  16   5     5124.24     5272.04    256.55 o 
   1  16   5      549.46      452.56     94.69 o 
   2  16   5     1772.91     1661.90    125.71 o 
   3  16   5      493.86      524.30     88.93 o 
   4  16   5      107.09       59.01     67.66 o 
   5  16   5       20.28       10.43     68.72 o 
   6  16   5        3.70       10.22     67.33 o 
   7  16   5      269.92      259.34     92.16 o 
   8  16   5      519.31      389.80     99.09 o 
   9  16   5      162.28      161.60     90.06 o 
  10  16   5     1516.65     1403.65    168.04 o 
  11  16   5      181.69      172.57    106.85 o 
   1  17   5        4.46       49.12     86.08 o 
   2  17   5        4.77       27.11     77.49 o 
   3  17   5       34.02       26.81     75.58 o 
   4  17   5       10.89        2.38     69.95 o 
   5  17   5        8.83       18.15     71.46 o 
   6  17   5        0.27      102.29     82.57 o 
   7  17   5        1.23     -103.61     74.33 o 
   8  17   5       15.67      -15.39     80.94 o 
   9  17   5        1.01      -40.87     93.24 o 
   0  18   5      298.92      354.05    157.54 o 
   1  18   5       57.23       37.34     91.32 o 
   2  18   5      204.58      176.98     99.14 o 
   3  18   5       59.20      -33.47     78.21 o 
   4  18   5       41.94       59.13     83.69 o 
   5  18   5        7.51      -63.76     90.00 o 
   6  18   5        2.97      -27.58     81.76 o 
   0   0   6    24280.96    23009.65   2121.21 o 
   1   0   6   217121.59   186889.28  15004.17 o 
   2   0   6    14987.71    14409.10    843.23 o 
   3   0   6    68553.60    83908.55   6053.14 o 
   4   0   6    10695.71    12921.08    427.04 o 
   5   0   6     5071.21     7966.06    443.15 o 
   6   0   6    34893.04    41471.76   3454.62 o 
   7   0   6     9641.50    10346.27    583.79 o 
   8   0   6     4367.19     4308.12    160.12 o 
   9   0   6    36634.50    32652.56   1213.80 o 
  10   0   6       42.02       88.78     41.75 o 
  11   0   6    17446.27    19078.67    413.75 o 
  12   0   6     6110.04     5639.36    163.23 o 
  13   0   6     4874.97     5509.90    183.85 o 
  14   0   6     7026.02     8093.24    371.00 o 
  15   0   6      671.81      758.40     83.65 o 
  16   0   6      271.06      257.77     69.94 o 
  17   0   6       42.93       63.00     63.25 o 
  18   0   6        2.47       14.51     66.21 o 
  19   0   6      448.56      543.72    112.29 o 
  20   0   6        0.39      -20.46     74.89 o 
  21   0   6       39.65       43.67    105.62 o 
  22   0   6       28.40       62.85     83.29 o 
   1   1   6     4679.89     4242.05    153.04 o 
   2   1   6   145970.53   141447.64   8792.40 o 
   3   1   6     2796.94     3742.31    171.22 o 
   4   1   6      321.84      196.90     24.31 o 
   5   1   6     3765.71     3819.74    141.44 o 
   6   1   6     1162.91      933.13     55.84 o 
   7   1   6       81.24       95.58     22.99 o 
   8   1   6    27724.23    29623.89    926.81 o 
   9   1   6     2142.06     1857.69     82.89 o 
  10   1   6     1765.81     1506.92     58.51 o 
  11   1   6      145.65       79.31     29.50 o 
  12   1   6      304.21      289.08     40.37 o 
  13   1   6      899.08     1071.00     64.50 o 
  14   1   6      380.11      386.71     52.62 o 
  15   1   6     1630.08     1971.33    109.93 o 
  16   1   6        6.38      -13.22     42.87 o 
  17   1   6      322.86      343.72     59.35 o 
  18   1   6      160.99      109.82     51.97 o 
  19   1   6      103.44      195.14     49.76 o 
  20   1   6       89.71       93.95     57.73 o 
  21   1   6       28.94       38.15     59.34 o 
  22   1   6        2.78       29.87     75.78 o 
   0   2   6     2945.11     3344.87    162.47 o 
   1   2   6    26636.20    30608.13    776.54 o 
   2   2   6    14550.90    15511.46    501.33 o 
   3   2   6     5959.33     4607.73    175.46 o 
   4   2   6    18114.76    18280.48    817.78 o 
   5   2   6     1443.88     1411.47     79.20 o 
   6   2   6     7168.87     7483.01    352.52 o 
   7   2   6    23804.65    25582.90   1501.92 o 
   8   2   6     5557.31     4030.15    256.28 o 
   9   2   6    34363.26    32854.96   1912.65 o 
  10   2   6     5449.37     4981.48    288.51 o 
  11   2   6     6418.77     6312.01    278.96 o 
  12   2   6      251.01      357.17     40.78 o 
  13   2   6     2117.00     2080.45    136.50 o 
  14   2   6      689.06      602.60     53.02 o 
  15   2   6      157.32      191.33     43.19 o 
  16   2   6      416.85      369.31     52.81 o 
  17   2   6      403.31      378.07     55.38 o 
  18   2   6      235.38      207.14     56.33 o 
  19   2   6      241.81      161.06     61.47 o 
  20   2   6      315.08      266.34     69.18 o 
  21   2   6      450.43      536.26    119.82 o 
  22   2   6       80.59      167.85     73.62 o 
   1   3   6    12073.21    13255.18    225.85 o 
   2   3   6   300955.50   306885.34   6139.87 o 
   3   3   6     4039.35     4836.62    102.47 o 
   4   3   6     9522.74     9915.04    367.51 o 
   5   3   6     5628.27     5934.92    249.73 o 
   6   3   6     1604.61     1408.20     63.87 o 
   7   3   6      206.80      386.37     33.78 o 
   8   3   6        4.35       37.09     24.27 o 
   9   3   6     3758.07     3598.10    212.89 o 
  10   3   6       16.98       54.87     22.13 o 
  11   3   6      585.74      648.07     51.28 o 
  12   3   6     9007.12     7905.76    374.94 o 
  13   3   6      755.36      661.72     47.13 o 
  14   3   6      913.84      919.21     63.82 o 
  15   3   6     1278.91     1484.24     80.74 o 
  16   3   6      270.65      314.98     51.13 o 
  17   3   6      315.06      330.15     59.93 o 
  18   3   6      156.38      131.22     53.41 o 
  19   3   6      583.49      653.91     95.05 o 
  20   3   6      354.58      337.27     83.29 o 
  21   3   6       54.62       66.09     76.80 o 
  22   3   6      126.00      110.46     83.65 o 
   0   4   6      272.12      224.66     43.26 o 
   1   4   6     1051.77     1250.30     48.85 o 
   2   4   6       26.54       23.64     21.94 o 
   3   4   6     6199.88     7785.24    202.93 o 
   4   4   6     1149.53      833.09     37.40 o 
   5   4   6      668.51      727.17     35.02 o 
   6   4   6     1048.08      809.56     45.73 o 
   7   4   6     9738.35    10406.10    576.61 o 
   8   4   6      131.25       79.01     26.57 o 
   9   4   6     1034.54     1139.59     68.53 o 
  10   4   6     1511.26     1182.42     86.94 o 
  11   4   6      735.78     1038.91     61.19 o 
  12   4   6     1587.93     1480.00     67.64 o 
  13   4   6       10.54      -18.29     29.98 o 
  14   4   6        1.31        0.23     34.55 o 
  15   4   6      228.06      232.58     52.50 o 
  16   4   6       10.36       15.37     44.33 o 
  17   4   6      147.74      118.62     51.70 o 
  18   4   6        4.21      -24.72     56.61 o 
  19   4   6      125.18      106.83     68.40 o 
  20   4   6        0.16       -4.74     61.67 o 
  21   4   6       60.76       93.42     73.02 o 
   1   5   6    19832.15    22049.36    567.04 o 
   2   5   6     1415.36     2089.15     65.96 o 
   3   5   6     1202.40      879.50     46.17 o 
   4   5   6      513.29      484.06     34.49 o 
   5   5   6     3780.44     4519.97    125.22 o 
   6   5   6     2413.32     2680.48     63.03 o 
   7   5   6      968.22      822.93     43.95 o 
   8   5   6     7280.28     8329.96    305.99 o 
   9   5   6       69.15       56.20     33.92 o 
  10   5   6     1673.11     2056.79     94.44 o 
  11   5   6      146.61      162.79     35.24 o 
  12   5   6       72.08       76.95     33.35 o 
  13   5   6      917.35      886.98     71.30 o 
  14   5   6      868.35      761.61     70.21 o 
  15   5   6     7656.58     7762.24    384.09 o 
  16   5   6       14.91       36.99     48.31 o 
  17   5   6     1328.90     1355.23    107.02 o 
  18   5   6       14.61      -16.06     56.41 o 
  19   5   6        5.37      -35.82     58.03 o 
  20   5   6      164.10      148.60     78.07 o 
  21   5   6      118.08       99.23     76.29 o 
   0   6   6      531.15     1129.71     84.81 o 
   1   6   6    59443.53    63030.84   1938.52 o 
   2   6   6     2639.32     3101.86    103.17 o 
   3   6   6     9571.18     8808.21    271.89 o 
   4   6   6    20723.98    20268.67    482.28 o 
   5   6   6      186.81       96.16     27.43 o 
   6   6   6      726.62      410.02     37.23 o 
   7   6   6     1255.07     1053.66     49.89 o 
   8   6   6     1217.94     1464.89     65.14 o 
   9   6   6    14909.98    14826.97    410.45 o 
  10   6   6     1248.96     1143.09     59.19 o 
  11   6   6     6840.16     6581.60    215.82 o 
  12   6   6     1487.39     1572.42     89.25 o 
  13   6   6     1698.96     1830.82     96.08 o 
  14   6   6       13.58       55.11     46.60 o 
  15   6   6     2200.23     2321.82    164.72 o 
  16   6   6      640.44      589.39     75.57 o 
  17   6   6       11.54        7.04     56.90 o 
  18   6   6      349.86      327.20     83.58 o 
  19   6   6      162.99      142.46     77.00 o 
  20   6   6       20.01      -51.50     66.76 o 
  21   6   6      115.19       22.32     76.79 o 
   1   7   6      785.52      587.27     46.25 o 
   2   7   6     5577.52     4571.17    138.87 o 
   3   7   6     2498.29     2679.69    111.45 o 
   4   7   6     4777.81     6498.90    189.10 o 
   5   7   6      403.07      558.64     42.65 o 
   6   7   6     1736.20     1552.79     60.29 o 
   7   7   6     2852.30     3193.39     77.96 o 
   8   7   6     3153.73     2913.63     76.58 o 
   9   7   6     4935.27     4582.04    100.76 o 
  10   7   6        0.45       -7.76     31.34 o 
  11   7   6       81.11       67.91     43.13 o 
  12   7   6     2168.60     2293.84    120.74 o 
  13   7   6       26.82       71.87     47.16 o 
  14   7   6       65.05       95.91     52.46 o 
  15   7   6      914.66      984.12     88.12 o 
  16   7   6      547.16      571.83     84.79 o 
  17   7   6      138.27      146.39     69.14 o 
  18   7   6        6.34       11.60     62.25 o 
  19   7   6      423.87      379.98     85.37 o 
  20   7   6       50.01      -21.14     71.41 o 
   0   8   6    23435.12    20701.34    828.25 o 
   1   8   6    31815.61    31951.55    890.84 o 
   2   8   6      487.49      632.32     45.99 o 
   3   8   6    12516.03    13288.87    391.79 o 
   4   8   6     4026.49     3126.99     97.31 o 
   5   8   6     8044.66     7638.71    221.04 o 
   6   8   6     2460.22     2510.26     75.94 o 
   7   8   6     3220.90     3726.81     87.68 o 
   8   8   6      194.78      268.36     39.97 o 
   9   8   6       37.06       27.86     36.34 o 
  10   8   6       24.34       28.06     36.63 o 
  11   8   6      750.55      869.60     75.82 o 
  12   8   6      577.71      640.98     71.16 o 
  13   8   6      964.61     1146.28     88.00 o 
  14   8   6       35.04       -8.56     51.23 o 
  15   8   6       14.96        3.89     51.82 o 
  16   8   6        7.25       21.30     60.85 o 
  17   8   6       37.99       29.04     63.96 o 
  18   8   6       20.19       11.75     64.68 o 
  19   8   6      212.77      175.96     75.71 o 
  20   8   6       12.32       41.73     87.41 o 
   1   9   6     3429.99     3051.22     92.78 o 
   2   9   6     1575.81     1270.30     62.82 o 
   3   9   6    13330.55    13440.60    379.42 o 
   4   9   6      311.91      131.13     32.64 o 
   5   9   6     2769.15     3606.06     96.78 o 
   6   9   6       16.82       33.79     34.66 o 
   7   9   6     3920.59     3990.84     96.15 o 
   8   9   6        3.55      -20.24     32.45 o 
   9   9   6      658.83      841.11     58.70 o 
  10   9   6     3915.67     4328.14    154.49 o 
  11   9   6      177.69      239.51     60.15 o 
  12   9   6      104.57      164.08     57.02 o 
  13   9   6      348.33      281.75     66.23 o 
  14   9   6        0.25      -29.34     51.98 o 
  15   9   6     2263.25     2280.58    139.31 o 
  16   9   6      326.73      380.09     83.88 o 
  17   9   6     1364.99     1708.05    133.96 o 
  18   9   6        0.67      -14.18     66.08 o 
  19   9   6      136.07      221.15     90.67 o 
   0  10   6      542.61      538.30     71.39 o 
   1  10   6     6793.77     7079.54    149.96 o 
   2  10   6     4000.99     4507.71    157.10 o 
   3  10   6       11.16       23.34     32.61 o 
   4  10   6     2266.07     2296.32     77.32 o 
   5  10   6     1576.15     1653.37     79.42 o 
   6  10   6      730.19      626.57     57.79 o 
   7  10   6       51.36       95.86     39.18 o 
   8  10   6      216.99      220.41     44.79 o 
   9  10   6     1553.65     1764.07     91.47 o 
  10  10   6      138.26      100.35     58.50 o 
  11  10   6      830.51      825.79     82.23 o 
  12  10   6      557.59      577.69     77.08 o 
  13  10   6        1.96      -41.08     53.73 o 
  14  10   6      151.15      104.39     68.16 o 
  15  10   6        3.53      -24.82     63.08 o 
  16  10   6      324.71      274.52     83.28 o 
  17  10   6        8.70      -38.34     72.22 o 
  18  10   6       52.84      -14.08     76.39 o 
  19  10   6       86.98       39.15     82.73 o 
   1  11   6      223.13      282.56     46.27 o 
   2  11   6       62.78       77.48     38.88 o 
   3  11   6        8.24       -8.94     34.42 o 
   4  11   6      402.83      268.98     51.80 o 
   5  11   6      246.08      249.78     51.65 o 
   6  11   6     1289.69     1248.74     77.10 o 
   7  11   6       49.98       32.21     48.95 o 
   8  11   6      660.31      794.65     78.35 o 
   9  11   6        2.35       -2.07     54.56 o 
  10  11   6      798.03      891.61     88.02 o 
  11  11   6      272.68      224.11     67.61 o 
  12  11   6      323.50      308.00     70.73 o 
  13  11   6      588.26      562.56     83.02 o 
  14  11   6       33.65       24.97     63.31 o 
  15  11   6      284.90      307.04     84.07 o 
  16  11   6      195.81      145.98     88.71 o 
  17  11   6       12.97       60.87     84.69 o 
  18  11   6        6.77      -83.11     79.19 o 
   0  12   6      343.15      361.38     76.55 o 
   1  12   6     3704.38     3925.13    112.27 o 
   2  12   6      165.21      159.54     45.39 o 
   3  12   6     1604.68     1460.04     91.00 o 
   4  12   6     1443.84     1737.67     96.77 o 
   5  12   6       32.81       18.13     45.02 o 
   6  12   6      626.36      541.11     74.80 o 
   7  12   6      106.07       76.19     55.20 o 
   8  12   6       28.32       23.82     54.32 o 
   9  12   6      508.97      415.51     80.35 o 
  10  12   6       35.78      -47.56     58.17 o 
  11  12   6       88.35       92.55     65.68 o 
  12  12   6      116.20       33.78     62.42 o 
  13  12   6      788.92      934.58    110.07 o 
  14  12   6       27.05       28.99     74.78 o 
  15  12   6       14.27        8.97     77.34 o 
  16  12   6      211.34      125.40     90.66 o 
  17  12   6        2.16      -21.04     80.55 o 
   1  13   6      702.57      776.92     68.84 o 
   2  13   6     1401.06     1734.68    101.79 o 
   3  13   6     1276.68     1500.12     96.84 o 
   4  13   6     1341.30     1582.66     98.56 o 
   5  13   6     1912.50     2065.50    123.15 o 
   6  13   6       96.68      155.58     64.05 o 
   7  13   6     3124.26     3104.37    136.44 o 
   8  13   6       30.52       -2.99     61.76 o 
   9  13   6     1581.61     1313.30    115.80 o 
  10  13   6     1154.77     1215.98    115.52 o 
  11  13   6       38.16       18.44     70.97 o 
  12  13   6       65.85       40.46     82.10 o 
  13  13   6       19.64       15.41     79.08 o 
  14  13   6       12.54       32.99     80.05 o 
  15  13   6      549.55      692.84    118.88 o 
  16  13   6      313.23      253.27    103.76 o 
   0  14   6      651.58      476.50     92.66 o 
   1  14   6     1239.58     1422.61    100.91 o 
   2  14   6      671.61      675.17     79.37 o 
   3  14   6        1.98       -4.79     54.95 o 
   4  14   6      272.61      354.25     74.70 o 
   5  14   6      296.90      229.14     70.80 o 
   6  14   6       32.73      -22.35     59.51 o 
   7  14   6      274.76      333.62     77.95 o 
   8  14   6        2.87       16.20     74.01 o 
   9  14   6     1051.22      820.93    113.47 o 
  10  14   6        7.33       88.78     72.81 o 
  11  14   6       42.81       12.23     70.86 o 
  12  14   6       16.37       22.85     77.80 o 
  13  14   6       69.13      104.06     89.00 o 
  14  14   6       22.17        8.84     89.61 o 
  15  14   6       51.58       -4.27     86.91 o 
   1  15   6        0.83        5.42     56.82 o 
   2  15   6        0.19       10.54     62.14 o 
   3  15   6      774.19      760.52     93.61 o 
   4  15   6       58.30        9.46     61.44 o 
   5  15   6     2030.19     2024.47    134.20 o 
   6  15   6     1159.90      896.53    101.15 o 
   7  15   6     1144.25     1046.20    120.46 o 
   8  15   6        6.77       20.57     76.15 o 
   9  15   6      749.37      764.83    112.11 o 
  10  15   6        1.85       58.33     81.58 o 
  11  15   6        3.62      -17.91     87.87 o 
  12  15   6      211.05      129.66     93.26 o 
  13  15   6       46.85      101.87     92.09 o 
   0  16   6        4.11      -74.26     92.39 o 
   1  16   6      104.26       28.19     77.32 o 
   2  16   6       38.90      -12.45     74.07 o 
   3  16   6        3.40       21.55     64.32 o 
   4  16   6     1065.62     1260.69    116.25 o 
   5  16   6      189.58      165.11     75.81 o 
   6  16   6       98.76       57.98     78.66 o 
   7  16   6       20.95       40.93     77.33 o 
   8  16   6       20.95      -38.67     78.04 o 
   9  16   6       61.05       16.95     80.56 o 
  10  16   6        3.89      -41.08     90.16 o 
  11  16   6       37.53      -12.24     92.89 o 
   1  17   6       85.37      155.08     95.45 o 
   2  17   6      336.38      230.15     89.67 o 
   3  17   6      203.57      317.03     91.14 o 
   4  17   6      489.23      442.52     90.72 o 
   5  17   6      143.71      146.59     77.62 o 
   6  17   6       20.67       16.82     79.49 o 
   7  17   6     1188.16     1179.83    135.70 o 
   8  17   6       94.26       91.90     85.73 o 
   9  17   6       47.88       33.14     96.32 o 
   0  18   6       40.05       54.11    135.07 o 
   1  18   6      273.60      311.00    105.64 o 
   2  18   6       27.50       53.86     94.22 o 
   3  18   6       57.25       -7.03     79.16 o 
   4  18   6       27.45       66.11     82.63 o 
   5  18   6        8.29      -12.41     92.16 o 
   6  18   6       13.91      -17.90     80.21 o 
   1   1   7    43496.41    39521.68   1488.47 o 
   2   1   7       13.04        8.95     15.83 o 
   3   1   7      396.04      298.56     21.07 o 
   4   1   7      327.88      368.84     31.27 o 
   5   1   7    26146.72    27245.37   1392.13 o 
   6   1   7     1692.11     1691.17     89.52 o 
   7   1   7    49688.61    53254.17   2058.60 o 
   8   1   7     1314.60     1368.45     68.58 o 
   9   1   7      471.87      369.02     34.94 o 
  10   1   7      165.18      282.83     34.40 o 
  11   1   7      205.37       84.20     29.72 o 
  12   1   7     1208.07     1497.12    102.18 o 
  13   1   7     1397.67     1346.69     71.99 o 
  14   1   7     1369.06     1513.44     94.93 o 
  15   1   7     5472.91     5525.12    221.49 o 
  16   1   7      280.61      268.84     63.03 o 
  17   1   7     1585.37     1687.05    111.72 o 
  18   1   7     1281.87     1225.44     86.07 o 
  19   1   7      513.60      457.59     69.83 o 
  20   1   7       51.84       75.64     51.07 o 
  21   1   7        5.55       -9.42     55.90 o 
  22   1   7      102.15       59.28     77.86 o 
   0   2   7    74655.37    75063.21   2980.54 o 
   1   2   7     1516.75     1524.07     50.52 o 
   2   2   7    59798.59    63001.52   2088.25 o 
   3   2   7     5143.02     5705.03    265.93 o 
   4   2   7     7901.14     7780.98    345.96 o 
   5   2   7        0.71       11.99     19.03 o 
   6   2   7     7116.78     6998.87    379.37 o 
   7   2   7      219.80      162.42     30.88 o 
   8   2   7      182.82      182.04     32.97 o 
   9   2   7       20.64       -9.82     20.78 o 
  10   2   7     2798.56     2689.02    183.85 o 
  11   2   7     1506.70     1469.78     83.09 o 
  12   2   7     1212.56     1229.84     72.44 o 
  13   2   7      996.52     1015.38     82.42 o 
  14   2   7        4.95        4.57     38.58 o 
  15   2   7        3.77        0.13     40.41 o 
  16   2   7      115.42       60.85     40.42 o 
  17   2   7       14.87       -7.96     42.58 o 
  18   2   7        0.02      -48.86     44.57 o 
  19   2   7       58.69       50.78     50.15 o 
  20   2   7       87.76      132.70     62.91 o 
  21   2   7        8.16        9.84     64.38 o 
  22   2   7        0.48        3.98     64.44 o 
   1   3   7      981.24     1159.47     46.32 o 
   2   3   7     1842.88     1565.55     47.53 o 
   3   3   7      166.02      208.97     26.12 o 
   4   3   7      592.47      664.85     26.28 o 
   5   3   7     1200.62      970.60     43.08 o 
   6   3   7     4925.76     5320.77    260.64 o 
   7   3   7      778.37      772.62     55.85 o 
   8   3   7      639.25      357.49     36.82 o 
   9   3   7      528.16      591.39     44.52 o 
  10   3   7      275.97      184.03     33.50 o 
  11   3   7     2476.29     2485.23    125.90 o 
  12   3   7      433.40      344.10     35.58 o 
  13   3   7      124.75      264.91     44.21 o 
  14   3   7        8.31       14.96     35.90 o 
  15   3   7     1335.98     1405.33     79.61 o 
  16   3   7      202.78      313.31     51.26 o 
  17   3   7      473.56      342.84     66.23 o 
  18   3   7        1.94      -19.00     44.80 o 
  19   3   7       52.63       69.35     57.40 o 
  20   3   7      162.79      125.08     70.18 o 
  21   3   7       28.17       15.08     66.75 o 
  22   3   7        4.44       39.09     76.77 o 
   0   4   7     1287.34     1575.52     80.22 o 
   1   4   7    19230.46    21175.11    263.90 o 
   2   4   7    12626.69    14682.26    194.97 o 
   3   4   7     1832.32     1587.73     46.85 o 
   4   4   7      110.16      136.32     22.50 o 
   5   4   7     6473.62     7410.85    237.83 o 
   6   4   7        1.87       31.87     19.81 o 
   7   4   7     1188.29     1103.90     55.25 o 
   8   4   7     5935.44     6931.41    356.11 o 
   9   4   7        7.39       33.01     25.71 o 
  10   4   7      224.07      168.76     32.97 o 
  11   4   7        9.75       25.03     29.87 o 
  12   4   7     1025.93      963.88     63.09 o 
  13   4   7      340.31      300.91     43.18 o 
  14   4   7      875.68     1079.46     68.43 o 
  15   4   7     1339.92     1323.71     87.03 o 
  16   4   7      646.77      429.26     61.98 o 
  17   4   7      800.40      665.29     73.33 o 
  18   4   7      374.64      437.11     84.60 o 
  19   4   7       43.28       21.42     64.60 o 
  20   4   7       12.91       -5.62     63.49 o 
  21   4   7       17.73       63.16     71.93 o 
   1   5   7     7551.36     8585.14    199.22 o 
   2   5   7      467.24      471.63     38.91 o 
   3   5   7     5894.22     5964.98    101.67 o 
   4   5   7     1255.59     1040.78     46.01 o 
   5   5   7     3316.24     4061.47     99.50 o 
   6   5   7       11.79       -1.20     20.34 o 
   7   5   7    11121.53    12105.26    336.39 o 
   8   5   7      409.51      498.54     50.73 o 
   9   5   7     2849.22     2835.06    137.66 o 
  10   5   7      891.41      785.58     52.98 o 
  11   5   7     3977.39     4527.87    189.38 o 
  12   5   7      842.00     1014.83     61.66 o 
  13   5   7      456.47      379.04     53.95 o 
  14   5   7      350.53      360.90     56.74 o 
  15   5   7      319.86      372.98     60.01 o 
  16   5   7       16.31        4.73     46.32 o 
  17   5   7     1023.17     1057.54     88.96 o 
  18   5   7      480.79      506.52     79.55 o 
  19   5   7      228.90      294.75     82.85 o 
  20   5   7       98.13      127.33     75.47 o 
  21   5   7       37.62       25.66     74.78 o 
   0   6   7    20486.37    24407.52    438.88 o 
   1   6   7      320.55      447.22     46.44 o 
   2   6   7       26.31       10.15     26.54 o 
   3   6   7     7149.56     6543.08    230.66 o 
   4   6   7      176.90      213.90     25.79 o 
   5   6   7     3965.99     4455.93     89.14 o 
   6   6   7     9946.72    11368.52    244.50 o 
   7   6   7      534.68      875.85     48.62 o 
   8   6   7     5806.86     6486.39    141.89 o 
   9   6   7      173.00      344.43     37.30 o 
  10   6   7       41.58       17.77     36.30 o 
  11   6   7      819.84      888.36     69.59 o 
  12   6   7       93.88       65.53     42.42 o 
  13   6   7      240.97      231.31     52.27 o 
  14   6   7        3.71       -9.01     43.48 o 
  15   6   7      122.77       84.70     52.13 o 
  16   6   7      375.76      446.29     69.65 o 
  17   6   7        2.90       36.66     59.83 o 
  18   6   7       17.53        7.38     60.26 o 
  19   6   7       36.23       26.25     65.27 o 
  20   6   7      130.80      194.91     83.15 o 
  21   6   7        2.99      -22.67     71.07 o 
   1   7   7      113.16      161.28     30.31 o 
   2   7   7      352.06      305.20     34.82 o 
   3   7   7     8682.69     9535.89    292.80 o 
   4   7   7     3498.00     3912.40    121.72 o 
   5   7   7    17614.35    18103.41    436.31 o 
   6   7   7      798.59      743.08     47.54 o 
   7   7   7     4565.76     4448.92    118.49 o 
   8   7   7      591.60      613.19     45.34 o 
   9   7   7      333.47      239.49     38.70 o 
  10   7   7        1.32      -17.17     30.13 o 
  11   7   7      251.90      311.31     53.28 o 
  12   7   7      751.45      888.36     76.23 o 
  13   7   7       53.98        4.90     44.77 o 
  14   7   7        2.16      -28.09     47.16 o 
  15   7   7     1230.77     1270.77     95.61 o 
  16   7   7     1630.51     1708.80    123.13 o 
  17   7   7     1136.18     1385.75    115.79 o 
  18   7   7       29.52       19.33     62.44 o 
  19   7   7      170.03      179.65     76.13 o 
  20   7   7        3.99      -90.13     76.24 o 
   0   8   7     4897.85     4506.34    202.66 o 
   1   8   7     4221.90     3923.40    103.27 o 
   2   8   7       90.88      133.69     32.11 o 
   3   8   7     4506.21     5251.71    206.07 o 
   4   8   7      136.48      118.79     28.50 o 
   5   8   7     7974.74     7533.40    215.53 o 
   6   8   7     1371.38     1934.76     70.51 o 
   7   8   7      342.61      407.99     43.82 o 
   8   8   7        2.10       24.91     31.70 o 
   9   8   7     3890.07     3774.64     91.14 o 
  10   8   7      186.09      125.43     50.06 o 
  11   8   7      565.91      566.11     67.25 o 
  12   8   7      245.40      310.76     59.43 o 
  13   8   7       10.99      -25.00     46.88 o 
  14   8   7     1350.06     1429.89    100.95 o 
  15   8   7     1067.94     1144.94     96.66 o 
  16   8   7       42.63       -7.25     63.39 o 
  17   8   7      227.31      182.07     72.95 o 
  18   8   7        0.12       -9.34     62.91 o 
  19   8   7       70.60      117.27     78.60 o 
  20   8   7       39.26       57.73     90.08 o 
   1   9   7     1518.00     1589.33     67.43 o 
   2   9   7      233.33      243.72     37.51 o 
   3   9   7     1833.26     2041.83     72.11 o 
   4   9   7     1711.11     1375.71     60.13 o 
   5   9   7     1638.53     1560.81     75.03 o 
   6   9   7     2828.60     2871.85     90.05 o 
   7   9   7      201.69      186.68     38.65 o 
   8   9   7     1306.68     1423.94     69.37 o 
   9   9   7     1751.22     2133.84     80.63 o 
  10   9   7       33.40       37.79     49.29 o 
  11   9   7     1963.45     1967.41    107.83 o 
  12   9   7       87.57      119.40     56.67 o 
  13   9   7        1.04        4.28     52.02 o 
  14   9   7      125.12       57.01     57.25 o 
  15   9   7       98.64      140.49     70.25 o 
  16   9   7        7.07       82.12     68.96 o 
  17   9   7     1108.83     1348.96    136.53 o 
  18   9   7       72.49      -29.38     75.71 o 
  19   9   7       72.63       74.32     77.92 o 
   0  10   7      699.83     1029.57     89.00 o 
   1  10   7      549.56      443.58     48.16 o 
   2  10   7      294.28      281.23     42.79 o 
   3  10   7      512.91      567.34     50.70 o 
   4  10   7     1582.89     1568.23     70.98 o 
   5  10   7      367.04      376.76     51.12 o 
   6  10   7      449.89      425.04     52.72 o 
   7  10   7      103.02      115.59     41.85 o 
   8  10   7        0.68      -17.31     35.96 o 
   9  10   7       11.55       -9.67     42.32 o 
  10  10   7      541.87      619.92     75.64 o 
  11  10   7     1432.01     1670.07    106.75 o 
  12  10   7      126.57      112.14     59.17 o 
  13  10   7      920.76      908.99     92.76 o 
  14  10   7       11.64      -38.03     56.20 o 
  15  10   7      752.54      820.55    102.18 o 
  16  10   7      121.81       97.68     79.32 o 
  17  10   7       32.71       23.99     74.80 o 
  18  10   7        2.31      -34.81     72.88 o 
   1  11   7      279.48      271.19     46.67 o 
   2  11   7       19.03       -3.83     34.79 o 
   3  11   7     1154.21     1100.29     68.26 o 
   4  11   7      993.90     1009.79     75.14 o 
   5  11   7      170.46      148.45     47.13 o 
   6  11   7       26.94       35.26     41.62 o 
   7  11   7       30.57        6.09     41.72 o 
   8  11   7      456.19      395.66     66.00 o 
   9  11   7      175.01      150.01     59.84 o 
  10  11   7      113.21       81.13     61.52 o 
  11  11   7      136.52       88.38     63.20 o 
  12  11   7      249.13      343.79     73.06 o 
  13  11   7       19.09      -30.67     57.86 o 
  14  11   7        0.44       28.47     67.36 o 
  15  11   7        8.65        6.78     70.63 o 
  16  11   7      173.14      118.29     85.33 o 
  17  11   7      120.49      163.23     88.85 o 
  18  11   7       24.24       56.16     86.00 o 
   0  12   7      971.32      851.46     94.60 o 
   1  12   7      843.13      814.32     66.81 o 
   2  12   7      406.58      466.34     55.81 o 
   3  12   7      259.96      185.33     52.80 o 
   4  12   7      641.96      571.06     67.14 o 
   5  12   7      164.74      160.21     51.71 o 
   6  12   7       33.98       16.49     52.11 o 
   7  12   7       14.19      -17.59     49.49 o 
   8  12   7      151.65      184.56     59.18 o 
   9  12   7      862.97      885.47     97.52 o 
  10  12   7        1.15       -1.30     60.72 o 
  11  12   7      259.16      329.29     74.89 o 
  12  12   7      126.93       88.80     66.54 o 
  13  12   7        2.95       74.46     77.90 o 
  14  12   7      577.34      565.16    105.62 o 
  15  12   7      204.66      224.44     91.87 o 
  16  12   7       26.51      -58.46     87.31 o 
  17  12   7        8.55       12.77     84.38 o 
   1  13   7      222.56      210.02     51.49 o 
   2  13   7     1571.18     1768.40    102.20 o 
   3  13   7       18.86      -35.87     46.77 o 
   4  13   7       67.25      119.62     55.96 o 
   5  13   7      913.31     1167.14    100.45 o 
   6  13   7      152.02      202.06     65.73 o 
   7  13   7      110.90       21.07     60.21 o 
   8  13   7        6.17      -15.80     64.01 o 
   9  13   7      218.08      151.37     75.26 o 
  10  13   7        2.49      -24.36     66.65 o 
  11  13   7       25.70      -22.03     68.30 o 
  12  13   7        2.18      -34.04     66.46 o 
  13  13   7      192.73      180.41     89.03 o 
  14  13   7       74.23       16.69     82.66 o 
  15  13   7        0.74      -56.55     78.13 o 
  16  13   7       34.92      -20.51     84.51 o 
   0  14   7     1713.53     1996.82    146.48 o 
   1  14   7     5246.93     5687.32    157.11 o 
   2  14   7      234.21      263.30     65.58 o 
   3  14   7        3.95      -46.02     52.60 o 
   4  14   7      365.00      212.78     69.05 o 
   5  14   7       44.67       61.12     62.42 o 
   6  14   7      224.34      250.56     73.00 o 
   7  14   7      297.08      195.30     81.69 o 
   8  14   7      126.40       72.69     78.51 o 
   9  14   7     1396.23     1453.56    136.91 o 
  10  14   7       15.90      -68.08     66.36 o 
  11  14   7      521.11      636.52    101.58 o 
  12  14   7        0.80      -22.05     76.56 o 
  13  14   7      271.61      196.00     97.14 o 
  14  14   7        7.37      -11.88     84.57 o 
   1  15   7       14.57       50.06     65.83 o 
   2  15   7      361.58      381.88     79.60 o 
   3  15   7       42.36        2.31     61.84 o 
   4  15   7       84.64       61.01     65.89 o 
   5  15   7      229.03      121.31     69.57 o 
   6  15   7        0.94      -71.85     58.81 o 
   7  15   7       86.13      107.31     77.37 o 
   8  15   7        0.27       87.46     78.59 o 
   9  15   7       10.05        0.92     76.91 o 
  10  15   7       99.69       40.96     78.83 o 
  11  15   7       29.44      -16.20     87.61 o 
  12  15   7        9.18      -11.67     86.30 o 
  13  15   7        0.56      -17.41     86.16 o 
   0  16   7      625.73      420.70    125.23 o 
   1  16   7     1654.21     1581.61    138.59 o 
   2  16   7       71.69       45.91     75.73 o 
   3  16   7       14.94       14.97     64.30 o 
   4  16   7      974.38      941.48    105.30 o 
   5  16   7        6.96      -61.46     62.67 o 
   6  16   7      221.49      190.58     85.33 o 
   7  16   7      531.33      567.91    106.01 o 
   8  16   7      342.58      386.05    100.36 o 
   9  16   7      784.05      691.32    115.62 o 
  10  16   7      260.82      282.12     99.03 o 
  11  16   7      431.90      382.45    119.97 o 
   1  17   7      306.10      213.71     89.16 o 
   2  17   7      157.53       46.48     78.17 o 
   3  17   7       55.80       81.27     79.45 o 
   4  17   7       62.85       19.03     67.63 o 
   5  17   7       23.78       -6.96     78.85 o 
   6  17   7        0.32      -57.15     75.75 o 
   7  17   7       24.51      161.34     89.55 o 
   8  17   7      258.84      248.59     95.26 o 
   9  17   7       23.58       45.29     87.10 o 
   0  18   7       68.39       48.30    127.54 o 
   1  18   7      338.51      357.82    113.27 o 
   2  18   7        0.88       14.21     88.42 o 
   3  18   7       92.89       64.88     85.74 o 
   4  18   7       47.17       60.72     86.26 o 
   5  18   7      110.26       65.27     98.63 o 
   6  18   7        1.44       14.78     83.29 o 
   0   0   8    50553.70    51684.23   4546.25 o 
   1   0   8     6276.72     4041.55    329.21 o 
   2   0   8    75462.91    77818.94   6364.06 o 
   3   0   8     3081.04     3459.86    174.85 o 
   4   0   8   165905.38   176630.17  11669.45 o 
   5   0   8      325.09      359.69     36.46 o 
   6   0   8     1680.53     1377.17     88.32 o 
   7   0   8      974.93      895.33     87.29 o 
   8   0   8    46915.16    52093.34   2962.88 o 
   9   0   8     3697.53     3271.84    132.21 o 
  10   0   8     1477.88     1369.83     85.33 o 
  11   0   8     9216.42    10563.21    211.45 o 
  12   0   8     9297.99     9890.61    530.50 o 
  13   0   8     3361.88     3808.01    175.27 o 
  14   0   8      148.92      191.71     55.44 o 
  15   0   8       83.61       48.88     69.13 o 
  16   0   8      345.55      352.62     92.67 o 
  17   0   8      432.22      467.74    105.80 o 
  18   0   8        3.87      -18.07     75.21 o 
  19   0   8        4.03       59.61     63.60 o 
  20   0   8       55.11       23.06     76.40 o 
  21   0   8      278.71      356.99    135.81 o 
  22   0   8     1228.87     1367.06    170.84 o 
   1   1   8      300.88      224.55     17.39 o 
   2   1   8      209.88      158.67     18.03 o 
   3   1   8       91.18       48.27     15.98 o 
   4   1   8     3233.63     4022.96    184.85 o 
   5   1   8     6861.19     5875.00    275.41 o 
   6   1   8      600.91      568.49     40.26 o 
   7   1   8    12479.81    12317.07    604.09 o 
   8   1   8     7184.68     6259.64    316.93 o 
   9   1   8      572.07      791.56     47.47 o 
  10   1   8     2892.09     2486.17     90.86 o 
  11   1   8      137.13       91.33     31.29 o 
  12   1   8       75.76      129.09     35.77 o 
  13   1   8        9.55       11.09     32.89 o 
  14   1   8     2000.04     2066.79    123.75 o 
  15   1   8      156.66      228.29     60.32 o 
  16   1   8       18.10        4.85     48.28 o 
  17   1   8      132.18      180.94     57.95 o 
  18   1   8      267.42      367.54     60.93 o 
  19   1   8      307.41      261.53     62.68 o 
  20   1   8        8.52      -22.17     50.82 o 
  21   1   8       15.16      -17.66     57.01 o 
  22   1   8        0.83      -13.79     71.43 o 
   0   2   8   366551.59   358137.88  15031.54 o 
   1   2   8    25643.27    25909.61    635.85 o 
   2   2   8     7715.89     8871.22    347.59 o 
   3   2   8      179.75      238.27     17.55 o 
   4   2   8    28380.94    31102.40   1245.51 o 
   5   2   8     6695.09     7039.50    322.87 o 
   6   2   8     2198.30     1977.29    126.93 o 
   7   2   8     1918.93     1519.09     86.62 o 
   8   2   8      594.04      695.99     49.62 o 
   9   2   8     2389.38     2754.65    211.94 o 
  10   2   8     4767.27     4921.20    280.73 o 
  11   2   8        6.41       -8.63     31.53 o 
  12   2   8      726.25      589.60     48.33 o 
  13   2   8     2013.10     1842.73     80.65 o 
  14   2   8     1776.24     1615.65     90.31 o 
  15   2   8        5.98      -14.11     41.13 o 
  16   2   8     1128.79     1086.26     87.44 o 
  17   2   8      587.05      597.40     70.42 o 
  18   2   8     1790.15     1678.67    116.16 o 
  19   2   8      644.57      618.77     75.33 o 
  20   2   8      244.70      314.39     73.08 o 
  21   2   8       87.12       46.89     60.68 o 
  22   2   8        7.78      -17.71     66.12 o 
   1   3   8    50131.29    53517.50   1362.28 o 
   2   3   8     1863.07     2089.06     50.20 o 
   3   3   8    13056.82    13083.97    295.78 o 
   4   3   8    10616.84    10975.28    264.28 o 
   5   3   8      135.29      120.08     21.35 o 
   6   3   8     4003.41     3608.72    170.67 o 
   7   3   8     9156.02     8867.91    455.77 o 
   8   3   8     3723.40     2861.11    141.14 o 
   9   3   8     1146.74     1431.67     98.33 o 
  10   3   8     2389.90     1997.94    110.16 o 
  11   3   8      131.27      170.03     36.16 o 
  12   3   8     1267.43     1147.07     83.40 o 
  13   3   8       29.66       -4.40     33.96 o 
  14   3   8     5371.00     5434.64    310.32 o 
  15   3   8        1.68       12.11     39.05 o 
  16   3   8        0.83      -16.35     43.30 o 
  17   3   8        1.14      -30.39     46.55 o 
  18   3   8      197.80      181.59     61.84 o 
  19   3   8        5.57       -5.20     52.63 o 
  20   3   8        1.30       -6.42     60.55 o 
  21   3   8        0.10        6.67     65.09 o 
  22   3   8        9.98      -12.44     75.67 o 
   0   4   8    13486.12    12905.97    268.07 o 
   1   4   8    15633.31    16826.82    335.11 o 
   2   4   8       24.85       37.60     22.95 o 
   3   4   8       12.73       37.77     22.18 o 
   4   4   8    10439.93     9124.64    203.00 o 
   5   4   8      991.59     1579.83     38.41 o 
   6   4   8     5139.83     6005.25    170.32 o 
   7   4   8      381.39      388.13     32.91 o 
   8   4   8     7153.63     6891.06    373.12 o 
   9   4   8     1522.00     1150.40     69.58 o 
  10   4   8      113.12       54.23     29.48 o 
  11   4   8      896.65      812.23     56.37 o 
  12   4   8      239.24      204.98     40.01 o 
  13   4   8       80.70      121.76     39.96 o 
  14   4   8        2.27      -14.03     35.65 o 
  15   4   8      136.00      143.88     49.51 o 
  16   4   8        3.75       12.62     43.87 o 
  17   4   8      392.86      335.23     61.84 o 
  18   4   8      105.67      108.46     58.61 o 
  19   4   8       42.36       76.71     65.82 o 
  20   4   8      127.86      107.85     71.54 o 
  21   4   8       43.67       83.62     72.63 o 
   1   5   8     1892.42     1924.99     63.27 o 
   2   5   8       39.11       41.09     24.80 o 
   3   5   8      136.15      222.80     32.35 o 
   4   5   8       89.72       68.32     23.38 o 
   5   5   8       76.76       48.19     23.04 o 
   6   5   8     7381.30     5955.21    137.80 o 
   7   5   8    21988.62    22864.38    717.39 o 
   8   5   8     2606.12     2330.60    104.65 o 
   9   5   8     2404.86     2436.12    112.13 o 
  10   5   8     4360.00     4439.18    268.77 o 
  11   5   8      325.41      140.28     38.10 o 
  12   5   8       25.91       40.36     35.64 o 
  13   5   8      291.97      337.43     53.55 o 
  14   5   8      157.87      165.30     48.36 o 
  15   5   8      908.84      998.17     81.41 o 
  16   5   8        2.27      -21.99     45.32 o 
  17   5   8      201.03      209.44     59.49 o 
  18   5   8      503.77      403.04     85.59 o 
  19   5   8       56.24       34.50     66.44 o 
  20   5   8       37.06      -17.31     67.32 o 
  21   5   8        1.74      -49.59     67.80 o 
   0   6   8    61447.83    60569.92    478.91 o 
   1   6   8     1870.61     1717.29     69.94 o 
   2   6   8    23519.88    26005.57    519.36 o 
   3   6   8    10210.39    10900.53    213.85 o 
   4   6   8    15470.41    15121.91    318.12 o 
   5   6   8      749.74      527.79     41.38 o 
   6   6   8      219.93      126.14     30.26 o 
   7   6   8       92.80      236.00     32.54 o 
   8   6   8     2669.56     2651.49     67.52 o 
   9   6   8      451.26      423.17     54.01 o 
  10   6   8     3237.51     3094.90    108.42 o 
  11   6   8     1552.62     1595.67     86.53 o 
  12   6   8     3163.89     3663.50    116.46 o 
  13   6   8       43.15       43.14     43.77 o 
  14   6   8     2775.16     3054.32    135.47 o 
  15   6   8      514.63      593.11     72.31 o 
  16   6   8      258.04      303.78     62.88 o 
  17   6   8        2.39       24.55     59.35 o 
  18   6   8      808.01     1041.13    102.70 o 
  19   6   8      682.38      576.36     99.83 o 
  20   6   8       86.90       80.56     77.03 o 
  21   6   8        1.98      -60.70     78.43 o 
   1   7   8       27.81       94.56     37.48 o 
   2   7   8     1954.60     1196.69     60.14 o 
   3   7   8     1578.66     2301.98     82.83 o 
   4   7   8     7002.77     6569.33    218.32 o 
   5   7   8      213.74       97.71     35.48 o 
   6   7   8        5.18        4.69     29.58 o 
   7   7   8      772.06      672.00     48.39 o 
   8   7   8        2.31        3.96     26.77 o 
   9   7   8      256.08      231.59     37.95 o 
  10   7   8      284.12      338.53     53.26 o 
  11   7   8      404.28      273.45     51.89 o 
  12   7   8      174.87      237.48     53.83 o 
  13   7   8        2.89        1.55     45.05 o 
  14   7   8      121.70      164.92     55.44 o 
  15   7   8      484.11      436.69     69.07 o 
  16   7   8     1445.54     1616.91    109.41 o 
  17   7   8       11.90       19.27     61.97 o 
  18   7   8      683.05      771.51     98.35 o 
  19   7   8       42.27       -8.33     81.95 o 
  20   7   8       41.81       48.40     84.45 o 
   0   8   8      372.77      687.46     69.38 o 
   1   8   8      759.86      556.45     45.95 o 
   2   8   8     1449.22     1582.92     68.80 o 
   3   8   8     1143.01     1195.77     55.36 o 
   4   8   8     4098.02     3106.93    109.94 o 
   5   8   8      302.68      274.36     41.28 o 
   6   8   8      134.43       88.07     33.77 o 
   7   8   8      115.79      169.56     35.89 o 
   8   8   8     9322.13    10591.25    212.84 o 
   9   8   8     2060.08     2414.34     83.87 o 
  10   8   8     8422.04     9858.99    220.37 o 
  11   8   8      489.86      539.09     66.97 o 
  12   8   8      418.81      402.09     64.41 o 
  13   8   8       54.85       59.95     51.09 o 
  14   8   8      251.51      317.76     66.46 o 
  15   8   8      289.60      221.80     64.77 o 
  16   8   8      355.92      438.40     82.21 o 
  17   8   8      102.12       87.86     66.02 o 
  18   8   8        0.54       12.74     71.28 o 
  19   8   8        3.33      -38.36     73.38 o 
  20   8   8       70.80       70.11     90.52 o 
   1   9   8      404.95      375.20     42.41 o 
   2   9   8      710.19     1120.61     60.77 o 
   3   9   8        1.38       25.32     28.84 o 
   4   9   8      976.66      929.85     53.04 o 
   5   9   8       98.11       46.83     36.02 o 
   6   9   8     4372.67     4859.25    123.71 o 
   7   9   8     3539.38     4040.96    137.69 o 
   8   9   8      909.95     1107.51     64.93 o 
   9   9   8     1051.13     1076.13     64.42 o 
  10   9   8      360.23      450.38     66.39 o 
  11   9   8      472.68      447.22     69.49 o 
  12   9   8      104.18       83.58     56.30 o 
  13   9   8      171.75      175.08     61.32 o 
  14   9   8      220.72      203.85     65.08 o 
  15   9   8      285.32      250.07     68.67 o 
  16   9   8      886.83     1034.97    122.65 o 
  17   9   8        0.42       10.90     71.71 o 
  18   9   8       71.80      164.39     83.96 o 
  19   9   8       22.04       48.46     77.10 o 
   0  10   8     8325.76     8550.90    366.77 o 
   1  10   8     3449.25     3237.12    115.67 o 
   2  10   8     2262.29     2296.77     98.52 o 
   3  10   8       27.77      -13.95     30.29 o 
   4  10   8        1.53       20.94     31.06 o 
   5  10   8       97.27      161.81     43.48 o 
   6  10   8      355.66      330.26     55.63 o 
   7  10   8      243.43      275.67     47.42 o 
   8  10   8       56.76       32.06     38.11 o 
   9  10   8      249.12      252.55     63.20 o 
  10  10   8     1245.15     1036.54     87.75 o 
  11  10   8       39.86      -33.96     53.87 o 
  12  10   8        6.12      -10.28     53.99 o 
  13  10   8        1.18      -19.71     54.95 o 
  14  10   8       61.44      105.85     62.65 o 
  15  10   8       50.01       97.63     78.93 o 
  16  10   8      340.86      273.84     90.97 o 
  17  10   8       11.84      -28.22     69.58 o 
  18  10   8      133.90      121.86     85.96 o 
   1  11   8      226.72      214.76     44.32 o 
   2  11   8     5791.54     5864.25    137.59 o 
   3  11   8      233.30      230.96     44.62 o 
   4  11   8      111.92       82.17     45.09 o 
   5  11   8      109.51      144.36     47.98 o 
   6  11   8     3257.08     3275.06    137.16 o 
   7  11   8      205.26      180.27     48.94 o 
   8  11   8      810.66      937.99     82.87 o 
   9  11   8      933.73      981.17     91.00 o 
  10  11   8      854.27      855.25     89.03 o 
  11  11   8       51.70       38.61     58.04 o 
  12  11   8      829.82      707.96     86.52 o 
  13  11   8        5.02       -0.81     63.87 o 
  14  11   8      120.76      189.83     85.05 o 
  15  11   8      119.37       87.69     80.42 o 
  16  11   8      489.90      545.16    106.99 o 
  17  11   8       31.23       -2.95     78.88 o 
  18  11   8       35.29       50.10     84.24 o 
   0  12   8       16.14       40.48     58.94 o 
   1  12   8      189.39      119.45     45.14 o 
   2  12   8        8.59       25.38     39.79 o 
   3  12   8     2189.45     1893.48    100.62 o 
   4  12   8       80.08      184.40     52.12 o 
   5  12   8      169.03      164.43     53.62 o 
   6  12   8      145.91      101.72     51.21 o 
   7  12   8       86.70       37.60     52.62 o 
   8  12   8      294.29      254.21     72.87 o 
   9  12   8        0.51      -31.41     59.91 o 
  10  12   8     1508.10     1852.08    132.08 o 
  11  12   8      216.72      132.56     67.85 o 
  12  12   8       81.48        5.00     66.38 o 
  13  12   8       19.28       -4.32     66.84 o 
  14  12   8       69.20      111.63     86.51 o 
  15  12   8        3.59      -47.26     73.99 o 
  16  12   8       17.98       25.64     82.26 o 
  17  12   8       69.82       20.30     84.96 o 
   1  13   8       50.87      -13.54     44.61 o 
   2  13   8       46.98      103.75     53.86 o 
   3  13   8      797.64      773.46     77.97 o 
   4  13   8      111.66      156.21     56.92 o 
   5  13   8       78.94       83.04     58.28 o 
   6  13   8     2031.10     2465.50    132.30 o 
   7  13   8      256.61      156.15     64.80 o 
   8  13   8     2667.88     2544.88    146.71 o 
   9  13   8      845.00      843.30    102.61 o 
  10  13   8      437.68      325.47     83.02 o 
  11  13   8      460.82      423.27     89.90 o 
  12  13   8        1.52       31.89     70.31 o 
  13  13   8        7.25      -24.19     76.85 o 
  14  13   8       65.67       39.15     83.60 o 
  15  13   8       42.19      -14.71     85.83 o 
  16  13   8      167.72       85.36     94.56 o 
   0  14   8     2355.52     2465.72    152.78 o 
   1  14   8      551.86      622.02     79.03 o 
   2  14   8     1096.64     1075.83     91.46 o 
   3  14   8      566.05      557.17     75.97 o 
   4  14   8        5.77      -36.92     54.78 o 
   5  14   8      719.00      662.94     87.91 o 
   6  14   8       41.26       14.71     61.19 o 
   7  14   8        2.48        1.62     70.22 o 
   8  14   8      113.10      117.19     79.94 o 
   9  14   8      168.33      168.62     86.15 o 
  10  14   8       28.60       23.82     72.83 o 
  11  14   8       16.06       19.69     76.49 o 
  12  14   8      199.35      156.43     92.67 o 
  13  14   8      277.96      330.87    100.98 o 
  14  14   8        0.38      -37.33     83.75 o 
   1  15   8       36.23       25.54     65.63 o 
   2  15   8     1163.31     1240.98     99.58 o 
   3  15   8      737.82      713.37     91.67 o 
   4  15   8      606.96      526.66     86.26 o 
   5  15   8        4.41      -10.14     63.07 o 
   6  15   8      708.71      767.57    110.06 o 
   7  15   8       16.85      -78.47     69.59 o 
   8  15   8      928.78      985.76    121.61 o 
   9  15   8       69.41      -17.48     72.68 o 
  10  15   8      323.67      222.10     89.42 o 
  11  15   8      122.81       53.18     78.56 o 
  12  15   8        0.53       -8.01     83.09 o 
  13  15   8        1.37      -20.95     85.92 o 
   0  16   8      138.39      141.55    105.60 o 
   1  16   8       85.92      118.49     81.79 o 
   2  16   8      505.56      464.83     98.97 o 
   3  16   8       32.95       31.10     64.82 o 
   4  16   8        2.36      -50.16     61.67 o 
   5  16   8        1.40      -37.71     63.83 o 
   6  16   8       39.46       22.57     76.13 o 
   7  16   8      154.39       97.72     84.46 o 
   8  16   8       30.57       28.57     80.55 o 
   9  16   8       10.75       22.17     82.48 o 
  10  16   8       78.73       78.93     89.15 o 
  11  16   8       32.85        6.44     94.59 o 
   1  17   8        3.23        0.99     78.06 o 
   2  17   8       93.42       42.62     80.54 o 
   3  17   8      103.50      180.94     87.77 o 
   4  17   8       15.58      -32.82     76.20 o 
   5  17   8       11.38      -45.74     76.57 o 
   6  17   8      418.49      295.17     95.54 o 
   7  17   8       39.55       46.49     81.88 o 
   8  17   8     1201.01     1046.28    131.59 o 
   9  17   8      407.32      416.02    108.43 o 
   0  18   8       56.99       88.05    134.04 o 
   1  18   8        1.70       28.58     92.94 o 
   2  18   8        7.35      -23.55     86.52 o 
   3  18   8       46.42      -10.27     79.22 o 
   4  18   8        0.35       34.16     94.10 o 
   5  18   8        1.01      -31.92     90.01 o 
   1   1   9    15804.03    15060.39    587.76 o 
   2   1   9     4296.41     3720.43    185.05 o 
   3   1   9      326.70      347.40     26.79 o 
   4   1   9    18476.78    18148.26    885.27 o 
   5   1   9     2832.90     2761.49    139.20 o 
   6   1   9    10562.85     9188.62    431.04 o 
   7   1   9      117.20       48.33     21.60 o 
   8   1   9    21504.94    22698.21   1124.88 o 
   9   1   9     3048.02     2969.30    148.27 o 
  10   1   9     2657.45     3108.78    114.91 o 
  11   1   9     1861.56     1745.48     96.28 o 
  12   1   9        2.13       14.00     27.57 o 
  13   1   9      304.35      288.92     48.21 o 
  14   1   9        5.31       -0.53     38.89 o 
  15   1   9       85.07       60.84     51.68 o 
  16   1   9     2168.24     2279.53    202.28 o 
  17   1   9      157.48      136.12     57.65 o 
  18   1   9     3240.01     3079.19    165.55 o 
  19   1   9       57.58       32.85     49.90 o 
  20   1   9      112.52      113.76     52.91 o 
  21   1   9      118.04       36.49     66.00 o 
  22   1   9        0.15        7.91     74.14 o 
   0   2   9    66912.06    71047.23   3000.17 o 
   1   2   9      641.57      680.73     33.69 o 
   2   2   9     2777.90     2886.73    132.00 o 
   3   2   9    18337.79    19634.59   1036.17 o 
   4   2   9      325.91      345.69     25.66 o 
   5   2   9     1324.08     1588.66     60.10 o 
   6   2   9       13.26        4.39     22.83 o 
   7   2   9     8165.48     8043.63    424.47 o 
   8   2   9       13.10       95.13     31.66 o 
   9   2   9      727.06      838.25     59.90 o 
  10   2   9       17.15      -40.05     27.59 o 
  11   2   9     1366.60     1246.97     80.97 o 
  12   2   9      181.46      186.29     31.90 o 
  13   2   9     1315.28     1148.77     76.56 o 
  14   2   9       42.58       26.20     41.59 o 
  15   2   9      108.52      112.24     47.75 o 
  16   2   9       68.20       18.89     45.58 o 
  17   2   9       29.28       47.87     49.44 o 
  18   2   9      139.64      262.87     65.24 o 
  19   2   9       49.93       34.70     56.53 o 
  20   2   9       79.28       59.72     54.56 o 
  21   2   9        0.35      -23.10     59.29 o 
  22   2   9        6.44       39.34     76.68 o 
   1   3   9    38891.66    41639.48   1065.87 o 
   2   3   9    12845.06    12939.65    366.87 o 
   3   3   9     6225.75     6533.02    194.08 o 
   4   3   9     7538.38     6943.47    223.94 o 
   5   3   9     1583.72     1882.54     67.29 o 
   6   3   9     1228.57     1356.98     60.51 o 
   7   3   9      237.11      254.47     31.79 o 
   8   3   9     8549.37     8403.19    434.20 o 
   9   3   9      151.53      184.11     32.36 o 
  10   3   9      398.26      372.91     41.62 o 
  11   3   9      172.30      167.89     36.57 o 
  12   3   9      357.67      328.34     45.08 o 
  13   3   9      709.37      734.25     59.72 o 
  14   3   9      610.05      578.74     58.87 o 
  15   3   9      110.39      132.37     45.76 o 
  16   3   9     2804.62     2841.75    145.31 o 
  17   3   9       63.26       35.74     51.72 o 
  18   3   9      522.75      399.31     72.18 o 
  19   3   9      137.98      172.11     62.38 o 
  20   3   9       18.53       -6.78     60.79 o 
  21   3   9        4.14        8.32     66.90 o 
   0   4   9     3979.24     3773.49    147.03 o 
   1   4   9     1348.25     1534.87     55.91 o 
   2   4   9      168.89      293.93     33.39 o 
   3   4   9     7066.92     7323.77    109.82 o 
   4   4   9      283.58      167.90     21.20 o 
   5   4   9     1083.47     1324.36     37.91 o 
   6   4   9      118.53       58.47     22.49 o 
   7   4   9     5638.10     5477.96    186.83 o 
   8   4   9     3543.01     3664.08    185.20 o 
   9   4   9       11.37       -0.70     26.29 o 
  10   4   9       72.14      104.31     32.80 o 
  11   4   9      331.82      343.77     44.38 o 
  12   4   9      107.63      132.61     38.30 o 
  13   4   9      112.96      114.21     40.93 o 
  14   4   9      455.26      463.48     63.18 o 
  15   4   9       14.90        3.62     42.76 o 
  16   4   9       66.92       55.89     47.23 o 
  17   4   9     1237.88     1294.33    103.05 o 
  18   4   9        9.59        3.11     52.98 o 
  19   4   9      270.54      332.18     81.29 o 
  20   4   9        0.98       23.08     64.97 o 
  21   4   9        2.51      -42.49     67.15 o 
   1   5   9    10496.77    13233.00    295.10 o 
   2   5   9     1643.55     1681.83     61.82 o 
   3   5   9      326.22      218.12     33.00 o 
   4   5   9     2358.15     3173.01     67.71 o 
   5   5   9      567.10      570.28     38.26 o 
   6   5   9      343.65      178.86     26.70 o 
   7   5   9     1686.84     1325.44     64.24 o 
   8   5   9     2404.31     2669.18    113.34 o 
   9   5   9     3512.77     3541.27    188.83 o 
  10   5   9     2362.06     2462.29    123.50 o 
  11   5   9     3141.59     3104.06    161.11 o 
  12   5   9      265.36      362.02     48.62 o 
  13   5   9      662.58      640.68     69.79 o 
  14   5   9      285.19      235.77     51.53 o 
  15   5   9      217.22      176.47     53.25 o 
  16   5   9     1425.83     1357.17     93.87 o 
  17   5   9      195.54      177.93     62.09 o 
  18   5   9      313.72      311.80     80.18 o 
  19   5   9       12.02      -33.47     60.37 o 
  20   5   9      215.81      195.20     80.16 o 
  21   5   9       49.68       67.25     84.30 o 
   0   6   9    56874.30    65210.93    853.53 o 
   1   6   9       19.32       11.66     30.09 o 
   2   6   9      613.44      641.52     49.59 o 
   3   6   9      910.03      921.31     55.29 o 
   4   6   9     2503.80     2286.48     74.32 o 
   5   6   9     5989.25     6069.17     97.19 o 
   6   6   9     2536.97     2714.11     69.35 o 
   7   6   9     4055.18     5511.42    106.63 o 
   8   6   9     1223.99     1446.46     80.76 o 
   9   6   9      932.99      879.74     68.35 o 
  10   6   9        7.73       11.09     38.44 o 
  11   6   9     1663.06     1528.60     92.46 o 
  12   6   9      195.58      141.85     46.80 o 
  13   6   9     1781.90     1954.71    101.34 o 
  14   6   9        1.32       10.65     44.83 o 
  15   6   9      118.86      221.95     58.24 o 
  16   6   9      154.17      214.80     59.42 o 
  17   6   9        6.96      -30.67     50.17 o 
  18   6   9      300.64      213.57     79.74 o 
  19   6   9      294.62      366.66     90.11 o 
  20   6   9       21.76       -1.29     82.20 o 
  21   6   9       14.40      -48.61     83.69 o 
   1   7   9     7218.74     7407.29    148.54 o 
   2   7   9    37113.21    39247.38   1026.66 o 
   3   7   9     1175.26     1180.29     65.96 o 
   4   7   9      210.82      118.87     27.88 o 
   5   7   9     2166.53     1425.49     68.62 o 
   6   7   9    12296.02    12007.38    193.63 o 
   7   7   9      169.38      244.34     37.06 o 
   8   7   9     5156.85     5340.65    132.62 o 
   9   7   9     1054.11     1287.15     57.09 o 
  10   7   9      145.05      122.55     45.21 o 
  11   7   9       23.21        8.47     42.49 o 
  12   7   9      850.14      680.59     70.73 o 
  13   7   9       18.29       19.95     47.22 o 
  14   7   9     3354.50     3802.34    132.71 o 
  15   7   9        0.93       -5.65     51.24 o 
  16   7   9     4806.50     4867.75    171.13 o 
  17   7   9       32.84       34.79     61.83 o 
  18   7   9      361.17      468.62     94.81 o 
  19   7   9       53.77       30.39     83.96 o 
  20   7   9      140.75      279.10    104.10 o 
   0   8   9     5025.99     4739.26    277.83 o 
   1   8   9     1205.97     1496.77     71.68 o 
   2   8   9     9096.31     9406.41    344.70 o 
   3   8   9      860.20      731.01     50.50 o 
   4   8   9     6845.92     6962.68    158.15 o 
   5   8   9        7.80       22.09     35.15 o 
   6   8   9      547.01      507.21     48.41 o 
   7   8   9      889.72      971.52     57.38 o 
   8   8   9     3160.82     3386.75     86.96 o 
   9   8   9      658.76      795.14     53.46 o 
  10   8   9     2912.60     3373.35    117.91 o 
  11   8   9      537.69      610.54     69.86 o 
  12   8   9      181.16      156.03     54.51 o 
  13   8   9      263.42      297.48     63.37 o 
  14   8   9      534.88      618.46     77.51 o 
  15   8   9      286.20      203.46     63.87 o 
  16   8   9        3.10      -36.56     54.59 o 
  17   8   9        9.19       52.76     72.56 o 
  18   8   9       29.38       43.80     72.84 o 
  19   8   9       37.77      -16.28     81.11 o 
  20   8   9       46.02       52.40     90.92 o 
   1   9   9     1954.72     1856.30     71.94 o 
   2   9   9       16.21       28.99     30.09 o 
   3   9   9       58.07       51.21     30.20 o 
   4   9   9      245.17      213.08     34.62 o 
   5   9   9      926.56      828.96     60.51 o 
   6   9   9       68.71       75.84     37.06 o 
   7   9   9     1229.90     1232.19     70.87 o 
   8   9   9      961.44      889.55     60.81 o 
   9   9   9      101.39      142.77     47.82 o 
  10   9   9       22.04        6.01     49.43 o 
  11   9   9       81.16       90.06     53.75 o 
  12   9   9      955.14      917.04     97.93 o 
  13   9   9       90.68      128.08     60.60 o 
  14   9   9      765.33      806.80     86.34 o 
  15   9   9       64.44       36.28     62.68 o 
  16   9   9      796.11      933.34    119.30 o 
  17   9   9       38.18       25.62     75.12 o 
  18   9   9      283.86      255.75     89.72 o 
  19   9   9        6.67       47.04     77.88 o 
   0  10   9     1571.76     2022.16    112.06 o 
   1  10   9      141.67       80.98     36.67 o 
   2  10   9      745.82      689.04     55.40 o 
   3  10   9      547.48      462.81     47.89 o 
   4  10   9      381.31      567.45     50.12 o 
   5  10   9       50.13       51.76     39.31 o 
   6  10   9       68.71       77.62     40.09 o 
   7  10   9      901.47      946.73     68.63 o 
   8  10   9      108.40       77.16     42.59 o 
   9  10   9       99.32       64.25     55.38 o 
  10  10   9       18.17       -7.71     51.72 o 
  11  10   9      327.64      353.37     70.49 o 
  12  10   9     1148.05     1045.85     94.74 o 
  13  10   9      177.95      141.56     64.21 o 
  14  10   9      118.84      121.59     68.48 o 
  15  10   9       18.72      -29.01     69.08 o 
  16  10   9      187.07      148.21     83.06 o 
  17  10   9        4.63      -58.06     68.75 o 
  18  10   9       52.46        2.78     78.80 o 
   1  11   9     1033.26     1361.86     76.10 o 
   2  11   9      669.96      852.06     63.61 o 
   3  11   9      223.06      208.35     43.15 o 
   4  11   9      752.51      753.13     69.36 o 
   5  11   9      105.10      159.52     49.63 o 
   6  11   9      813.67      922.72     72.18 o 
   7  11   9      214.90       90.72     46.30 o 
   8  11   9      699.08      773.98     89.83 o 
   9  11   9     1642.82     1788.45    124.19 o 
  10  11   9       36.51       18.91     57.31 o 
  11  11   9       44.50      -19.58     56.79 o 
  12  11   9        6.38      -33.74     57.25 o 
  13  11   9        7.44      -37.57     59.97 o 
  14  11   9      125.87      185.26     74.87 o 
  15  11   9       22.80      -27.95     71.94 o 
  16  11   9       62.39       62.98     81.87 o 
  17  11   9       13.63        3.16     79.25 o 
   0  12   9     1596.46     1439.88    116.47 o 
   1  12   9      568.34      628.80     62.07 o 
   2  12   9      210.20      250.68     49.30 o 
   3  12   9      466.59      627.38     69.55 o 
   4  12   9       53.62      117.07     50.61 o 
   5  12   9      257.74      169.66     54.09 o 
   6  12   9       39.38       -8.24     45.86 o 
   7  12   9       60.71       19.48     51.99 o 
   8  12   9      390.93      413.90     80.97 o 
   9  12   9      712.39      667.42     93.36 o 
  10  12   9     1406.86     1606.07    123.49 o 
  11  12   9        6.41      -34.21     64.58 o 
  12  12   9       15.38       30.14     67.33 o 
  13  12   9        0.46      -23.52     66.65 o 
  14  12   9        5.87      -58.26     75.98 o 
  15  12   9        7.71      -66.52     77.89 o 
  16  12   9        8.72      -14.09     77.38 o 
   1  13   9     2197.50     2127.19     98.87 o 
   2  13   9      634.74      488.09     68.58 o 
   3  13   9      118.23      166.97     56.25 o 
   4  13   9      909.13     1047.19     87.59 o 
   5  13   9       51.56       15.98     51.94 o 
   6  13   9      463.31      358.66     81.36 o 
   7  13   9      218.20      184.83     78.42 o 
   8  13   9     1380.53     1399.49    120.31 o 
   9  13   9      525.91      468.15     89.83 o 
  10  13   9        2.43      -35.71     64.24 o 
  11  13   9      684.43      570.08     97.32 o 
  12  13   9      874.63      750.79    105.53 o 
  13  13   9       68.77       59.78     82.82 o 
  14  13   9      129.28       89.34     89.88 o 
  15  13   9      100.60       75.01     86.40 o 
   0  14   9     3622.91     3768.41    218.66 o 
   1  14   9      647.22      623.31     77.98 o 
   2  14   9     1592.65     1852.56    119.24 o 
   3  14   9      166.53      203.13     62.70 o 
   4  14   9        4.21      -34.89     55.94 o 
   5  14   9      122.19      136.23     66.91 o 
   6  14   9       57.17      -13.01     59.79 o 
   7  14   9       86.83       45.80     73.18 o 
   8  14   9      927.77      783.07    112.47 o 
   9  14   9      123.27      169.29     85.98 o 
  10  14   9      654.31      554.79     96.92 o 
  11  14   9      563.64      450.08     94.67 o 
  12  14   9      379.72      501.83     96.46 o 
  13  14   9       40.23       77.68     91.02 o 
  14  14   9      276.31      317.29    105.62 o 
   1  15   9      247.87      178.39     74.70 o 
   2  15   9       13.52      -46.91     56.47 o 
   3  15   9       32.26       54.33     64.64 o 
   4  15   9       29.22       35.40     64.70 o 
   5  15   9       97.33      117.45     69.24 o 
   6  15   9      143.98      104.47     78.72 o 
   7  15   9       14.74       39.77     74.91 o 
   8  15   9       14.12       61.95     79.25 o 
   9  15   9      383.97      419.29    101.41 o 
  10  15   9      126.71       79.56     84.22 o 
  11  15   9       47.80       56.29     79.12 o 
  12  15   9       53.51      -26.77     83.75 o 
  13  15   9        0.02      -97.48     79.59 o 
   0  16   9     1636.92     1761.56    184.39 o 
   1  16   9      238.65      190.73     84.89 o 
   2  16   9       60.16       94.67     79.32 o 
   3  16   9       10.40      -40.03     64.09 o 
   4  16   9       60.73      -12.23     65.35 o 
   5  16   9      224.37      171.87     82.31 o 
   6  16   9      131.76       93.23     82.27 o 
   7  16   9      102.56       75.97     84.07 o 
   8  16   9      412.33      490.56    105.81 o 
   9  16   9      198.78      178.09     90.60 o 
  10  16   9      807.53      913.77    130.31 o 
  11  16   9        0.42      -54.53     90.62 o 
   1  17   9      415.34      315.79     93.61 o 
   2  17   9        2.17        9.44     75.03 o 
   3  17   9        4.94      -22.96     75.12 o 
   4  17   9        2.68       24.95     79.03 o 
   5  17   9        0.65      -61.96     75.80 o 
   6  17   9       86.17       89.53     85.66 o 
   7  17   9        0.47       21.46     81.88 o 
   8  17   9       79.93       74.95     87.80 o 
   0  18   9      364.12      223.26    147.88 o 
   1  18   9      215.96      224.14    104.99 o 
   2  18   9       29.60       29.18     88.39 o 
   3  18   9      187.41      102.08     85.88 o 
   4  18   9       38.01      -16.51     93.08 o 
   5  18   9        1.36      -45.09     89.48 o 
   0   0  10    25631.76    20446.39   1741.49 o 
   1   0  10   189320.69   171275.30   9085.30 o 
   2   0  10     1069.61     1737.34    100.68 o 
   3   0  10    14294.33    16891.88   1343.32 o 
   4   0  10     2281.03     2282.80    187.60 o 
   5   0  10       38.35       56.18     27.72 o 
   6   0  10      332.28      234.60     42.45 o 
   7   0  10    17077.17    19791.10   1361.80 o 
   8   0  10    10883.21    11918.19    780.52 o 
   9   0  10     1953.44     2584.31    163.64 o 
  10   0  10     8130.60     7892.35    390.94 o 
  11   0  10     2973.03     2264.46    176.12 o 
  12   0  10       25.26       -1.00     39.87 o 
  13   0  10    10742.55    10348.02    650.41 o 
  14   0  10      489.74      438.95     87.73 o 
  15   0  10     2512.80     2971.25    181.55 o 
  16   0  10      549.56      753.73    115.61 o 
  17   0  10     3632.63     3772.16    775.56 o 
  18   0  10        0.52       43.72     77.30 o 
  19   0  10     1846.76     1833.64    158.16 o 
  20   0  10       66.22      114.38     85.03 o 
  21   0  10      155.37      201.34     96.02 o 
  22   0  10      507.17      419.56    147.88 o 
   1   1  10      971.40     1168.51     64.59 o 
   2   1  10     9896.57     8430.12    372.62 o 
   3   1  10    10555.06    11626.42    647.72 o 
   4   1  10     8707.02     9250.02    474.06 o 
   5   1  10      231.81      207.68     24.63 o 
   6   1  10     4669.46     4531.74    252.40 o 
   7   1  10       49.14      -11.13     19.25 o 
   8   1  10     1209.28     1175.67     75.57 o 
   9   1  10     1305.87     1473.87     89.71 o 
  10   1  10      243.97      363.88     37.00 o 
  11   1  10     9075.85     9785.63    444.03 o 
  12   1  10      511.62      491.50     45.02 o 
  13   1  10        0.74       10.51     36.24 o 
  14   1  10       41.64       15.71     40.70 o 
  15   1  10       69.80      110.78     50.63 o 
  16   1  10      224.04      171.19     57.62 o 
  17   1  10      751.96      824.86     86.87 o 
  18   1  10      418.25      418.08     74.43 o 
  19   1  10        4.22       23.37     58.59 o 
  20   1  10        5.53      -18.17     48.11 o 
  21   1  10      209.01      144.40     65.29 o 
  22   1  10        5.55        3.17     73.08 o 
   0   2  10    32099.74    29970.47   1459.55 o 
   1   2  10     5003.91     5398.73    178.73 o 
   2   2  10    19148.59    21318.62    743.82 o 
   3   2  10    24078.20    22318.46   1176.35 o 
   4   2  10      192.38      224.56     24.34 o 
   5   2  10       81.23       28.39     22.34 o 
   6   2  10      204.77       95.86     26.52 o 
   7   2  10     1639.39     2784.10    236.18 o 
   8   2  10     4892.82     5454.20    318.68 o 
   9   2  10       12.42      104.27     35.17 o 
  10   2  10      741.98      754.29     58.77 o 
  11   2  10      653.60      704.41     59.30 o 
  12   2  10     1735.73     1743.53     90.16 o 
  13   2  10      368.77      304.43     52.19 o 
  14   2  10      677.69      799.21     71.70 o 
  15   2  10       37.05       33.54     45.81 o 
  16   2  10      134.49      100.19     59.63 o 
  17   2  10      402.61      363.61     73.42 o 
  18   2  10      262.34      261.80     68.22 o 
  19   2  10       12.20       45.24     51.25 o 
  20   2  10      492.89      390.22     71.76 o 
  21   2  10        4.53      -43.56     58.99 o 
   1   3  10    11348.27    13594.91    331.91 o 
   2   3  10      858.99     1173.05     43.25 o 
   3   3  10    17237.31    17706.19    523.52 o 
   4   3  10      193.18      215.69     23.01 o 
   5   3  10      346.81      246.32     26.27 o 
   6   3  10     7324.61     6672.72    295.73 o 
   7   3  10     6936.94     5435.93    293.24 o 
   8   3  10     3819.62     3735.31    231.70 o 
   9   3  10        5.82       19.03     26.91 o 
  10   3  10        3.18        8.09     28.66 o 
  11   3  10     3054.58     3198.03    193.32 o 
  12   3  10     5363.03     5554.21    264.22 o 
  13   3  10       85.82       85.01     38.92 o 
  14   3  10      451.20      473.72     57.06 o 
  15   3  10       12.93        3.51     41.23 o 
  16   3  10       16.16       34.16     53.95 o 
  17   3  10      275.65      240.38     64.30 o 
  18   3  10        0.17      -37.75     48.08 o 
  19   3  10      388.18      488.61     79.28 o 
  20   3  10       25.15      -61.00     60.09 o 
  21   3  10      193.73      152.95     70.39 o 
   0   4  10     4127.25     2912.46    120.74 o 
   1   4  10    12833.91    10956.70    270.24 o 
   2   4  10    17272.06    19239.21    450.91 o 
   3   4  10     2386.64     1934.19     53.79 o 
   4   4  10      254.17      298.52     24.94 o 
   5   4  10       52.19      407.68     26.63 o 
   6   4  10      225.57      272.67     29.94 o 
   7   4  10      705.00      580.66     39.18 o 
   8   4  10      506.12      562.00     43.28 o 
   9   4  10       30.60        6.46     27.05 o 
  10   4  10      710.78      785.77     54.68 o 
  11   4  10     1342.10     1450.60    100.09 o 
  12   4  10      124.67      143.75     40.91 o 
  13   4  10       11.18       31.12     38.83 o 
  14   4  10      150.01       93.37     46.79 o 
  15   4  10     2351.31     2206.24    155.92 o 
  16   4  10       60.01        5.56     44.85 o 
  17   4  10      438.32      409.95     72.24 o 
  18   4  10      175.33      106.49     59.66 o 
  19   4  10       17.60        3.16     61.55 o 
  20   4  10       68.48      100.59     72.13 o 
  21   4  10       52.45       86.34     82.85 o 
   1   5  10     3431.71     2687.96     85.02 o 
   2   5  10     1939.86     1849.17     65.27 o 
   3   5  10     8703.13     7865.14    164.12 o 
   4   5  10     1016.89      887.32     50.16 o 
   5   5  10      570.57      730.48     41.76 o 
   6   5  10     2709.90     2254.57     49.24 o 
   7   5  10      113.97      168.02     28.23 o 
   8   5  10     2293.89     2754.84     94.24 o 
   9   5  10     1379.52     1354.96     72.38 o 
  10   5  10        1.82      -14.58     29.58 o 
  11   5  10     1532.58     1728.75    109.95 o 
  12   5  10     2689.64     2201.78    119.50 o 
  13   5  10     1557.50     1757.60    137.53 o 
  14   5  10      203.96      172.67     54.24 o 
  15   5  10      116.07      115.49     51.20 o 
  16   5  10       83.70       44.03     49.67 o 
  17   5  10      369.37      434.14     68.66 o 
  18   5  10       10.22      -24.40     54.73 o 
  19   5  10       19.05       82.11     68.99 o 
  20   5  10        1.57      -39.00     76.60 o 
  21   5  10       29.89       58.47     83.68 o 
   0   6  10    47223.61    48088.30    989.16 o 
   1   6  10     6235.03     8972.69    141.88 o 
   2   6  10     5037.72     5931.18    133.73 o 
   3   6  10      980.86      661.22     50.66 o 
   4   6  10      522.67      773.94     52.41 o 
   5   6  10     3406.07     2849.59     77.20 o 
   6   6  10      295.71      390.97     38.00 o 
   7   6  10      262.22      298.28     34.33 o 
   8   6  10      528.00      582.90     53.31 o 
   9   6  10     3631.86     3945.76    162.99 o 
  10   6  10     1863.47     1427.98     87.76 o 
  11   6  10     7355.57     6890.22    256.02 o 
  12   6  10     2377.46     2196.74    106.97 o 
  13   6  10      774.95      933.71     81.79 o 
  14   6  10        3.21       37.50     46.03 o 
  15   6  10       74.70       60.43     52.39 o 
  16   6  10      503.09      568.47     75.26 o 
  17   6  10      178.59      180.41     60.53 o 
  18   6  10       68.29      -22.24     66.42 o 
  19   6  10       54.02      102.58     85.80 o 
  20   6  10       77.54      115.88     90.46 o 
   1   7  10       27.59      -33.65     33.60 o 
   2   7  10     3973.76     4551.71    106.59 o 
   3   7  10     1138.93     2119.78     80.21 o 
   4   7  10     2436.27     2572.82     84.57 o 
   5   7  10     3253.71     3290.08    118.24 o 
   6   7  10        4.86       14.34     29.17 o 
   7   7  10     4202.02     3991.96     88.73 o 
   8   7  10      323.05      279.58     37.55 o 
   9   7  10      235.34      201.22     46.47 o 
  10   7  10      168.76      123.27     49.80 o 
  11   7  10      368.65      370.89     62.06 o 
  12   7  10     1413.35     1152.39     86.10 o 
  13   7  10      336.73      340.07     61.50 o 
  14   7  10        1.45      -24.68     50.00 o 
  15   7  10      878.04      826.33     84.74 o 
  16   7  10      165.97      173.14     62.52 o 
  17   7  10      183.51      206.26     81.37 o 
  18   7  10       78.10       24.87     70.72 o 
  19   7  10      703.09      731.04    127.23 o 
  20   7  10       43.50        7.38     87.51 o 
   0   8  10    14431.46    13569.59    271.48 o 
   1   8  10      207.83      501.71     56.20 o 
   2   8  10      106.27       85.84     42.12 o 
   3   8  10     5047.78     4989.84    143.72 o 
   4   8  10     2305.77     2217.69     71.30 o 
   5   8  10     1237.29     1166.80     60.73 o 
   6   8  10      593.91      580.73     54.81 o 
   7   8  10     2435.77     2055.52     77.37 o 
   8   8  10     5367.89     5679.21    116.54 o 
   9   8  10      834.66      573.97     59.83 o 
  10   8  10     1184.99     1208.79     85.71 o 
  11   8  10     1927.32     1995.85    107.34 o 
  12   8  10      167.52      174.55     57.30 o 
  13   8  10     2989.40     3643.86    130.89 o 
  14   8  10      162.13      165.14     59.29 o 
  15   8  10      880.12     1053.25     94.40 o 
  16   8  10      482.44      312.37     79.07 o 
  17   8  10      258.42      278.56     87.26 o 
  18   8  10      162.01      147.63     82.24 o 
  19   8  10      204.33      217.24     98.54 o 
   1   9  10        3.40       49.35     32.06 o 
   2   9  10     1471.71     1374.38     67.25 o 
   3   9  10     2910.93     2393.48     78.85 o 
   4   9  10      435.55      368.73     39.82 o 
   5   9  10       15.50      -21.02     25.19 o 
   6   9  10     1114.93     1051.66     68.14 o 
   7   9  10     2387.75     2407.98     87.81 o 
   8   9  10     3665.25     4200.16    102.79 o 
   9   9  10     1827.73     1857.46     89.49 o 
  10   9  10      140.95      211.80     51.38 o 
  11   9  10        2.73       -2.19     50.67 o 
  12   9  10     1510.36     1800.38    110.59 o 
  13   9  10      558.53      633.82     79.27 o 
  14   9  10     1092.03     1307.60    114.62 o 
  15   9  10      644.85      673.01     93.10 o 
  16   9  10       70.58       99.07     78.04 o 
  17   9  10      874.29     1020.69    124.25 o 
  18   9  10        1.67       32.31     77.88 o 
  19   9  10        3.94        0.47     79.17 o 
   0  10  10      635.82      492.44     72.08 o 
   1  10  10      142.55       85.20     36.44 o 
   2  10  10      121.07      129.45     37.48 o 
   3  10  10      424.86      311.57     44.64 o 
   4  10  10      697.61      545.92     49.73 o 
   5  10  10     2056.79     2214.90     89.25 o 
   6  10  10       26.20      -19.29     36.14 o 
   7  10  10       55.18       19.85     39.35 o 
   8  10  10     1381.97     1340.25     80.09 o 
   9  10  10     3683.85     4209.81    122.84 o 
  10  10  10     1082.53     1141.19     93.02 o 
  11  10  10     1045.68     1135.49     94.78 o 
  12  10  10        0.85      -56.67     59.40 o 
  13  10  10       35.96       12.83     61.56 o 
  14  10  10       89.50       88.78     68.98 o 
  15  10  10       50.15       37.07     68.56 o 
  16  10  10       32.23        4.03     75.23 o 
  17  10  10      274.18      194.50     89.74 o 
  18  10  10      204.65      184.68     92.34 o 
   1  11  10      963.21     1115.29     71.48 o 
   2  11  10       37.83        4.72     35.70 o 
   3  11  10       15.18      -21.92     33.28 o 
   4  11  10      249.93      238.93     52.55 o 
   5  11  10     1122.06     1164.78     81.78 o 
   6  11  10     1077.68     1057.59     75.86 o 
   7  11  10     1170.89     1391.98     84.55 o 
   8  11  10     1623.51     1739.25    118.59 o 
   9  11  10     2181.61     2264.94    132.18 o 
  10  11  10       98.93      126.02     62.17 o 
  11  11  10      389.35      419.11     83.31 o 
  12  11  10       90.79       66.66     68.41 o 
  13  11  10      446.66      546.24     89.97 o 
  14  11  10      136.06      104.32     73.40 o 
  15  11  10      290.04      287.93     94.06 o 
  16  11  10      100.57      114.46     86.65 o 
  17  11  10      393.17      296.71    102.02 o 
   0  12  10      167.01      209.45     71.56 o 
   1  12  10       46.52       21.82     39.66 o 
   2  12  10       38.53       20.50     40.26 o 
   3  12  10      101.36      121.29     51.14 o 
   4  12  10      168.32      207.69     55.54 o 
   5  12  10      189.80      266.06     58.81 o 
   6  12  10      323.93      363.84     62.39 o 
   7  12  10      638.26      750.65     81.05 o 
   8  12  10      916.03      709.69     93.33 o 
   9  12  10        1.33        1.45     65.06 o 
  10  12  10       52.70       27.40     64.91 o 
  11  12  10      109.41      117.64     73.12 o 
  12  12  10       95.18       53.15     69.97 o 
  13  12  10     1452.48     1516.25    130.64 o 
  14  12  10        7.73     -101.36     73.27 o 
  15  12  10        4.27        6.45     77.01 o 
  16  12  10       26.99      -71.75     77.58 o 
   1  13  10     1763.02     2070.83    111.06 o 
   2  13  10      133.59      144.71     56.98 o 
   3  13  10      269.31      462.68     68.83 o 
   4  13  10      203.62      222.55     60.74 o 
   5  13  10      246.45      166.92     57.62 o 
   6  13  10     1238.28     1277.82    104.97 o 
   7  13  10      172.41      123.29     73.01 o 
   8  13  10      928.94      862.59    103.79 o 
   9  13  10      438.71      401.36     86.76 o 
  10  13  10      113.48       90.68     72.93 o 
  11  13  10       96.73      144.75     76.64 o 
  12  13  10      110.93      128.47     78.83 o 
  13  13  10       34.00       11.67     71.73 o 
  14  13  10      139.31       70.22     83.73 o 
  15  13  10      692.96      781.00    125.95 o 
   0  14  10      838.09      864.22    135.89 o 
   1  14  10      314.47      248.59     67.00 o 
   2  14  10      620.28      499.53     74.08 o 
   3  14  10       58.14       80.01     58.81 o 
   4  14  10      151.50      182.49     68.42 o 
   5  14  10     1184.14     1124.23    104.40 o 
   6  14  10      300.68      251.05     83.04 o 
   7  14  10       29.84       48.12     71.60 o 
   8  14  10        2.43        9.87     75.94 o 
   9  14  10     1147.74     1130.10    117.34 o 
  10  14  10       86.60       28.39     74.22 o 
  11  14  10      142.48       96.75     80.43 o 
  12  14  10        9.99       12.51     73.81 o 
  13  14  10      112.23       21.04     87.45 o 
  14  14  10      121.37      165.61     96.41 o 
   1  15  10      235.63      178.63     75.68 o 
   2  15  10      221.69      112.28     61.06 o 
   3  15  10      821.69      737.92     94.03 o 
   4  15  10      199.77      209.23     74.02 o 
   5  15  10     1111.80     1194.85    112.08 o 
   6  15  10      156.75      166.10     81.37 o 
   7  15  10     1706.17     1837.24    150.19 o 
   8  15  10        5.83       41.51     77.42 o 
   9  15  10      429.45      364.32     99.50 o 
  10  15  10       64.86       80.78     84.91 o 
  11  15  10        1.98       15.68     77.21 o 
  12  15  10        5.48        2.12     88.48 o 
   0  16  10      152.50       69.13    104.00 o 
   1  16  10       44.93      123.24     74.37 o 
   2  16  10       62.62      103.31     78.73 o 
   3  16  10       41.71      -29.22     72.69 o 
   4  16  10        7.21      -24.16     64.64 o 
   5  16  10        0.37       13.48     72.37 o 
   6  16  10        0.05      -42.03     71.33 o 
   7  16  10      150.38      119.70     84.58 o 
   8  16  10       16.20      -39.13     76.86 o 
   9  16  10        1.17      -46.25     80.17 o 
  10  16  10       58.36        7.26     84.87 o 
  11  16  10        4.03      -39.36     91.32 o 
   1  17  10      152.29       42.31     79.73 o 
   2  17  10       16.22      -15.48     78.07 o 
   3  17  10        3.57      -35.78     78.27 o 
   4  17  10       10.57      -15.25     93.56 o 
   5  17  10      338.98      408.66    103.49 o 
   6  17  10      187.28      130.60     88.28 o 
   7  17  10      395.93      350.43    101.66 o 
   8  17  10      149.02      137.34     92.55 o 
   0  18  10       47.02       68.64    141.81 o 
   1  18  10        0.21        4.06     91.26 o 
   2  18  10        0.52        9.15     81.90 o 
   3  18  10       20.81       43.65     85.44 o 
   4  18  10       79.36       97.86    101.70 o 
   5  18  10        0.02      -15.14     97.81 o 
   1   1  11    24550.16    23207.24    831.25 o 
   2   1  11     3523.51     2827.00    134.39 o 
   3   1  11    21307.99    20540.41   1109.26 o 
   4   1  11      383.01      440.65     28.91 o 
   5   1  11      799.12      697.86     43.95 o 
   6   1  11     1121.37     1053.36     62.23 o 
   7   1  11    13527.22    14236.92    822.01 o 
   8   1  11      845.90      854.07     57.53 o 
   9   1  11     9020.00     9056.46    464.70 o 
  10   1  11      767.15      974.70     65.14 o 
  11   1  11        8.25        9.89     27.24 o 
  12   1  11      195.25      212.94     36.74 o 
  13   1  11      459.71      553.01     61.00 o 
  14   1  11     1425.19     1255.48     88.36 o 
  15   1  11     1903.64     1768.31    105.12 o 
  16   1  11        2.06      -11.04     50.86 o 
  17   1  11     1638.92     1482.73    108.82 o 
  18   1  11        4.70      -68.66     54.73 o 
  19   1  11      851.60     1036.25    111.87 o 
  20   1  11       63.91       62.61     65.97 o 
  21   1  11       47.37       82.49     62.93 o 
   0   2  11     6934.24     6496.49    321.35 o 
   1   2  11     6508.75     5781.13    202.47 o 
   2   2  11     4326.81     4632.55    200.53 o 
   3   2  11     5918.04     6563.36    313.69 o 
   4   2  11    13733.24    14489.39    746.25 o 
   5   2  11      129.60      126.24     22.40 o 
   6   2  11       93.29       80.79     27.59 o 
   7   2  11      113.28       82.98     31.28 o 
   8   2  11      848.83     1153.39     97.23 o 
   9   2  11     1401.81     1764.69    139.67 o 
  10   2  11     1754.81     1791.59    141.56 o 
  11   2  11       95.01      194.97     42.68 o 
  12   2  11      363.04      458.16     54.77 o 
  13   2  11      231.10      222.74     49.02 o 
  14   2  11     1772.36     1761.66    148.06 o 
  15   2  11       19.99       56.32     50.88 o 
  16   2  11     1934.56     2065.29    124.68 o 
  17   2  11      108.90       62.02     58.11 o 
  18   2  11       62.31       32.09     55.78 o 
  19   2  11      130.88      193.24     60.59 o 
  20   2  11       17.16        2.11     51.78 o 
  21   2  11        0.66       51.22     64.11 o 
   1   3  11    14469.00    15187.85    358.58 o 
   2   3  11       88.48       46.81     21.14 o 
   3   3  11     1217.65     1327.48     64.32 o 
   4   3  11     1404.07     1239.79     58.61 o 
   5   3  11       23.58       37.24     14.53 o 
   6   3  11      381.73      325.08     29.83 o 
   7   3  11     6278.02     6263.30    288.03 o 
   8   3  11     3295.20     3780.29    198.93 o 
   9   3  11     2421.97     2641.28    159.58 o 
  10   3  11      313.28      249.97     38.95 o 
  11   3  11      944.20      913.42     61.02 o 
  12   3  11      245.79      358.25     47.39 o 
  13   3  11     1496.57     1604.02    136.15 o 
  14   3  11       16.23       19.36     40.32 o 
  15   3  11     1097.55     1119.21     87.71 o 
  16   3  11      163.79       97.79     59.19 o 
  17   3  11     1797.50     1834.35    127.84 o 
  18   3  11      402.33      455.98     76.11 o 
  19   3  11      373.05      407.13     74.98 o 
  20   3  11       17.21      -14.60     63.22 o 
  21   3  11       24.56      -28.80     61.73 o 
   0   4  11      564.88      609.82     65.29 o 
   1   4  11      182.15      246.90     33.42 o 
   2   4  11      560.36      595.90     43.27 o 
   3   4  11      315.94      262.57     31.11 o 
   4   4  11     2766.97     2892.37     63.15 o 
   5   4  11      175.37       78.89     19.85 o 
   6   4  11     1625.77     2063.76     75.72 o 
   7   4  11       40.70       -6.00     22.76 o 
   8   4  11        0.05      -31.75     24.97 o 
   9   4  11      977.97     1149.78     66.23 o 
  10   4  11      486.28      464.59     46.53 o 
  11   4  11       17.85       67.28     35.06 o 
  12   4  11     1350.76     1379.09     85.13 o 
  13   4  11      331.61      424.80     52.99 o 
  14   4  11     1289.32     1239.32     94.40 o 
  15   4  11      661.87      482.04     68.12 o 
  16   4  11      153.59       98.12     55.71 o 
  17   4  11       81.87       59.20     55.03 o 
  18   4  11       79.80       22.34     56.75 o 
  19   4  11       17.62       27.73     57.79 o 
  20   4  11       78.00       68.75     72.56 o 
  21   4  11       27.20      -19.55     79.65 o 
   1   5  11     3455.78     4088.56    113.13 o 
   2   5  11     1889.18     1992.87     67.73 o 
   3   5  11      997.24      958.20     55.05 o 
   4   5  11      306.37      118.92     30.09 o 
   5   5  11      205.08      394.35     34.00 o 
   6   5  11      550.25      487.96     32.19 o 
   7   5  11     3268.97     2421.07     80.63 o 
   8   5  11       82.25       96.84     27.98 o 
   9   5  11      774.90      755.12     54.66 o 
  10   5  11     1779.51     1882.29     75.47 o 
  11   5  11       68.92       82.91     36.94 o 
  12   5  11       22.74       53.62     42.27 o 
  13   5  11      106.33       53.22     46.52 o 
  14   5  11        4.06       49.10     47.26 o 
  15   5  11      288.67      332.53     64.68 o 
  16   5  11      246.49      317.09     63.42 o 
  17   5  11     1406.12     1317.00    106.18 o 
  18   5  11       90.91       46.30     58.17 o 
  19   5  11      352.18      361.85    101.57 o 
  20   5  11       42.18      -11.30     77.14 o 
  21   5  11       19.80       30.91     86.76 o 
   0   6  11      146.15      212.98     60.70 o 
   1   6  11    13220.52    13610.90    188.54 o 
   2   6  11     3855.39     4388.56    100.50 o 
   3   6  11      336.28      366.79     44.25 o 
   4   6  11    10866.01    12507.83    154.88 o 
   5   6  11      821.80      593.99     48.92 o 
   6   6  11     2589.31     2632.96     69.70 o 
   7   6  11     1139.36     1277.05     53.07 o 
   8   6  11      601.34      422.67     49.08 o 
   9   6  11     3092.00     2796.61     94.02 o 
  10   6  11      302.24      356.47     55.63 o 
  11   6  11      131.91      110.35     48.19 o 
  12   6  11       88.69       72.29     48.56 o 
  13   6  11      292.60      284.28     60.95 o 
  14   6  11      632.96      671.19     77.63 o 
  15   6  11      192.53      177.91     56.81 o 
  16   6  11      442.15      450.98     71.47 o 
  17   6  11       77.35       61.91     53.62 o 
  18   6  11       61.03       35.14     79.87 o 
  19   6  11      154.39      132.91     91.33 o 
  20   6  11        6.74      -58.22     83.06 o 
   1   7  11     3521.36     3732.39    105.70 o 
   2   7  11     1291.89     1737.67     76.45 o 
   3   7  11     1726.92     1775.04     77.30 o 
   4   7  11      554.30      741.08     58.09 o 
   5   7  11     2718.33     2046.56     78.25 o 
   6   7  11       95.82       49.99     33.40 o 
   7   7  11    10589.16    11089.72    136.88 o 
   8   7  11     4129.17     3850.60     83.69 o 
   9   7  11     1744.72     1706.61     86.23 o 
  10   7  11      369.81      231.59     56.47 o 
  11   7  11        4.00      -17.85     45.49 o 
  12   7  11     1054.41     1040.56     87.38 o 
  13   7  11        7.51        2.56     47.57 o 
  14   7  11      507.56      584.89     73.95 o 
  15   7  11     3410.70     3797.52    193.85 o 
  16   7  11      350.61      340.58     77.24 o 
  17   7  11     2125.56     2365.24    141.76 o 
  18   7  11      111.65       57.65     81.55 o 
  19   7  11      675.71      701.19    129.90 o 
  20   7  11      143.34      112.43     95.15 o 
   0   8  11     2925.13     3333.21    156.56 o 
   1   8  11     7112.24     8846.44    160.61 o 
   2   8  11      161.50      259.65     49.33 o 
   3   8  11       25.65      -27.92     35.67 o 
   4   8  11     2097.49     2106.82     69.77 o 
   5   8  11     1438.49     1080.91     54.72 o 
   6   8  11      355.29      473.72     52.02 o 
   7   8  11        1.10       25.13     34.35 o 
   8   8  11      530.53      520.06     50.24 o 
   9   8  11     3623.21     3924.03    117.41 o 
  10   8  11      395.08      299.70     57.67 o 
  11   8  11     6755.36     6429.16    160.00 o 
  12   8  11      898.83      689.43     75.91 o 
  13   8  11        3.56       20.24     52.71 o 
  14   8  11       17.36        5.15     52.63 o 
  15   8  11      423.44      554.90     88.17 o 
  16   8  11      231.51      200.55     75.34 o 
  17   8  11        0.07       -0.21     72.21 o 
  18   8  11       19.69       -9.75     73.12 o 
  19   8  11      152.82      163.04     97.41 o 
   1   9  11      149.28       55.49     37.59 o 
   2   9  11      515.96      472.61     51.09 o 
   3   9  11      572.81      278.74     44.95 o 
   4   9  11      213.37      327.22     40.97 o 
   5   9  11      504.68      429.23     56.03 o 
   6   9  11       52.85        4.79     35.97 o 
   7   9  11      885.17      825.34     62.66 o 
   8   9  11      263.28      183.63     42.87 o 
   9   9  11     5984.88     6785.30    153.09 o 
  10   9  11      143.39       42.11     46.19 o 
  11   9  11       68.40       52.61     56.22 o 
  12   9  11      628.79      486.75     74.98 o 
  13   9  11      355.71      480.53     82.90 o 
  14   9  11       44.48       17.85     61.19 o 
  15   9  11      646.27      601.93     93.07 o 
  16   9  11       48.80       32.72     75.32 o 
  17   9  11      374.61      410.79     99.39 o 
  18   9  11       61.57       21.93     78.08 o 
  19   9  11       50.73       73.02     95.03 o 
   0  10  11      254.97      116.42     58.23 o 
   1  10  11     4039.80     3158.14     94.85 o 
   2  10  11       12.79       37.86     34.84 o 
   3  10  11      223.36      280.82     43.01 o 
   4  10  11      305.42      135.07     45.74 o 
   5  10  11      186.48      332.07     51.76 o 
   6  10  11        1.64       17.79     38.91 o 
   7  10  11       42.28       53.32     41.90 o 
   8  10  11     1124.82     1355.61     92.47 o 
   9  10  11      160.34      144.40     53.99 o 
  10  10  11       37.09       29.50     56.03 o 
  11  10  11     1091.09     1108.79    104.70 o 
  12  10  11     1221.39     1124.34    106.21 o 
  13  10  11      575.21      586.53     89.98 o 
  14  10  11       37.87       -4.06     64.99 o 
  15  10  11       95.57       76.94     69.64 o 
  16  10  11       66.83       30.89     75.39 o 
  17  10  11       54.86       67.12     79.40 o 
  18  10  11       18.96      -55.16     74.88 o 
   1  11  11      203.63       89.56     41.16 o 
   2  11  11      464.65      694.01     60.60 o 
   3  11  11       69.58       40.55     42.49 o 
   4  11  11       19.12      -13.22     41.11 o 
   5  11  11       40.34       28.00     44.15 o 
   6  11  11      451.79      487.73     60.99 o 
   7  11  11       92.02       71.61     44.88 o 
   8  11  11      343.06      273.09     62.95 o 
   9  11  11      254.99      225.63     74.52 o 
  10  11  11      125.50      122.22     68.97 o 
  11  11  11      925.03     1048.50    106.62 o 
  12  11  11       14.63      -14.34     64.44 o 
  13  11  11        5.35       33.15     66.81 o 
  14  11  11        0.32      -37.96     64.02 o 
  15  11  11       78.40      209.17     87.03 o 
  16  11  11        4.90      -15.34     76.19 o 
  17  11  11      566.60      521.55    113.75 o 
   0  12  11     3349.84     3474.09    171.32 o 
   1  12  11      657.42      773.87     66.93 o 
   2  12  11     1475.86     1594.64     95.63 o 
   3  12  11      602.79      728.95     74.26 o 
   4  12  11       75.85        9.14     46.74 o 
   5  12  11      163.72      109.09     52.63 o 
   6  12  11      163.48       54.75     50.06 o 
   7  12  11      851.38      893.82     96.55 o 
   8  12  11       84.01       -0.85     62.91 o 
   9  12  11     2491.26     2552.65    147.78 o 
  10  12  11      220.22      254.98     79.20 o 
  11  12  11       56.24       64.00     67.53 o 
  12  12  11      164.89      188.12     77.24 o 
  13  12  11       58.06      119.10     78.06 o 
  14  12  11      123.92       65.50     83.93 o 
  15  12  11      215.70      380.53    100.04 o 
  16  12  11      136.81      113.81     91.68 o 
   1  13  11        7.88        0.37     52.07 o 
   2  13  11      521.39      551.96     72.97 o 
   3  13  11       17.25       34.84     52.41 o 
   4  13  11      387.86      281.03     64.45 o 
   5  13  11      685.70      722.43     79.06 o 
   6  13  11       19.97       28.87     56.53 o 
   7  13  11      316.48      451.35     90.87 o 
   8  13  11        1.90       17.83     67.45 o 
   9  13  11     1314.10     1244.19    117.89 o 
  10  13  11       49.30       54.49     72.50 o 
  11  13  11      189.81      166.13     81.30 o 
  12  13  11      102.10      131.48     77.03 o 
  13  13  11       31.83       72.66     77.17 o 
  14  13  11       53.93        3.99     85.73 o 
  15  13  11       50.42       35.04     94.26 o 
   0  14  11        2.56      -24.02     89.26 o 
   1  14  11     3995.69     4032.20    141.33 o 
   2  14  11      169.16      156.10     61.31 o 
   3  14  11     1127.64     1069.88     93.52 o 
   4  14  11     1008.95     1042.93     93.12 o 
   5  14  11       37.84       27.35     61.28 o 
   6  14  11      518.08      471.81     94.16 o 
   7  14  11      726.45      619.99    105.17 o 
   8  14  11       87.34      138.92     82.31 o 
   9  14  11     1950.78     1726.46    135.88 o 
  10  14  11      228.18      237.97     85.25 o 
  11  14  11      541.86      531.12    100.19 o 
  12  14  11      288.71      266.39     90.51 o 
  13  14  11      784.14      783.67    126.67 o 
  14  14  11        4.48       10.24     89.18 o 
   1  15  11        0.77      -32.98     63.96 o 
   2  15  11       32.13      -21.09     56.88 o 
   3  15  11        0.63       15.98     61.95 o 
   4  15  11       41.94       59.20     66.59 o 
   5  15  11      654.02      686.35    105.80 o 
   6  15  11        1.69       -0.56     76.60 o 
   7  15  11      412.18      502.01    102.77 o 
   8  15  11      453.18      257.22     93.34 o 
   9  15  11      129.64      114.35     83.45 o 
  10  15  11       18.45        2.74     79.58 o 
  11  15  11       61.07       18.56     78.59 o 
  12  15  11      103.43       42.41     88.33 o 
   0  16  11      322.65      375.03    123.83 o 
   1  16  11     3148.01     2876.09    159.46 o 
   2  16  11       63.76       92.06     80.75 o 
   3  16  11       65.87       86.36     80.91 o 
   4  16  11       71.48       55.84     69.25 o 
   5  16  11      142.68      194.98     85.93 o 
   6  16  11        0.80       36.68     79.13 o 
   7  16  11      131.71      136.29     87.96 o 
   8  16  11        2.12      -22.86     79.80 o 
   9  16  11     1318.79      932.41    128.78 o 
  10  16  11        0.58       -3.82     81.27 o 
   1  17  11        4.13       55.17     80.86 o 
   2  17  11      352.45      359.65     96.14 o 
   3  17  11        0.57        9.74     77.05 o 
   4  17  11       20.73       57.17     91.72 o 
   5  17  11        1.08      -11.74     75.43 o 
   6  17  11        1.13      -80.28     75.46 o 
   7  17  11       13.04      -16.15     82.28 o 
   8  17  11       18.46       -6.19     83.37 o 
   0  18  11      333.97      160.52    147.13 o 
   1  18  11      512.79      571.87    124.75 o 
   2  18  11      234.32      277.35     99.66 o 
   3  18  11        1.84      -42.82     92.66 o 
   4  18  11       98.44       42.00     97.49 o 
   0   0  12   112244.77   107305.17   8895.82 o 
   1   0  12    27584.61    27814.83   1501.76 o 
   2   0  12     9153.69     8277.44    596.26 o 
   3   0  12    18565.54    17794.64   1288.51 o 
   4   0  12     2453.00     2577.09    235.62 o 
   5   0  12      393.43      291.46     45.10 o 
   6   0  12       79.71       96.63     34.18 o 
   7   0  12     2803.78     3122.57    249.61 o 
   8   0  12    42890.41    43719.33   3083.74 o 
   9   0  12     2915.09     3494.27    268.39 o 
  10   0  12    12866.13    12804.89    960.59 o 
  11   0  12      252.05      176.88     48.42 o 
  12   0  12     2758.81     2794.18    114.02 o 
  13   0  12     3597.47     4187.34    265.26 o 
  14   0  12      164.17       64.85     70.26 o 
  15   0  12        0.99      -42.30     82.13 o 
  16   0  12     1583.04     1688.89    272.75 o 
  17   0  12      832.11      990.61    133.44 o 
  18   0  12       17.03       82.07     84.31 o 
  19   0  12       91.65       79.91     86.24 o 
  20   0  12     1142.83     1192.59    192.38 o 
  21   0  12       67.72       67.77     84.97 o 
   1   1  12    17727.62    17577.73    740.42 o 
   2   1  12      332.00      310.46     24.72 o 
   3   1  12     4849.94     5693.31    247.54 o 
   4   1  12     6637.26     7407.72    349.70 o 
   5   1  12     1952.21     1580.72     67.60 o 
   6   1  12     2682.61     2258.31    132.67 o 
   7   1  12        0.08       -3.36     20.87 o 
   8   1  12     3493.54     3632.65    189.60 o 
   9   1  12      791.31      620.27     57.94 o 
  10   1  12      478.09      602.15     45.24 o 
  11   1  12      207.31      162.11     31.22 o 
  12   1  12        9.98      -21.81     33.33 o 
  13   1  12     1513.07     1676.10    109.46 o 
  14   1  12       30.35       12.05     45.79 o 
  15   1  12       60.34       48.85     50.55 o 
  16   1  12     1602.41     1566.61    122.33 o 
  17   1  12      146.38      136.02     60.31 o 
  18   1  12      378.39      360.08     80.20 o 
  19   1  12       22.97       38.26     72.54 o 
  20   1  12       26.36      -21.20     54.98 o 
  21   1  12       45.22       61.45     56.56 o 
   0   2  12    35698.14    33455.37   1614.44 o 
   1   2  12     3746.84     3468.30    121.07 o 
   2   2  12    14354.04    13184.22    651.59 o 
   3   2  12     4032.86     3954.80    197.89 o 
   4   2  12     6230.82     6639.93    335.49 o 
   5   2  12     1779.02     1542.25     72.16 o 
   6   2  12        4.10       -5.23     18.68 o 
   7   2  12     2036.24     1894.13    102.04 o 
   8   2  12      110.59       92.44     34.59 o 
   9   2  12     3489.99     2982.56    185.45 o 
  10   2  12     1047.67      946.16     84.15 o 
  11   2  12     1127.20     1464.11     94.75 o 
  12   2  12     1013.64     1077.85     84.85 o 
  13   2  12     1954.12     2002.34     96.26 o 
  14   2  12       28.45      -15.29     43.08 o 
  15   2  12       50.68       82.22     59.01 o 
  16   2  12      128.61      102.78     63.69 o 
  17   2  12      994.62      955.21     93.04 o 
  18   2  12       74.72      100.23     60.26 o 
  19   2  12      176.46      120.19     61.90 o 
  20   2  12       47.62       64.85     56.22 o 
  21   2  12       49.66      101.38     61.36 o 
   1   3  12    57606.30    58772.59   1655.95 o 
   2   3  12     1171.54      905.04     43.42 o 
   3   3  12     1166.06      785.06     40.36 o 
   4   3  12        3.56       -5.22     18.21 o 
   5   3  12     2357.26     1585.18     84.01 o 
   6   3  12     1158.39     1082.97     65.08 o 
   7   3  12     2700.06     2743.03    173.68 o 
   8   3  12      430.83      545.74     44.41 o 
   9   3  12       35.66       36.05     29.02 o 
  10   3  12      127.68      120.18     33.42 o 
  11   3  12     3546.18     3875.12    249.79 o 
  12   3  12      603.04      638.84     57.08 o 
  13   3  12     3527.63     4120.41    272.40 o 
  14   3  12      254.95      222.67     48.98 o 
  15   3  12     1329.40     1404.25     96.01 o 
  16   3  12      105.32      107.89     63.88 o 
  17   3  12        2.46      -31.00     55.55 o 
  18   3  12      114.60       85.03     64.32 o 
  19   3  12      295.12      277.32     70.01 o 
  20   3  12        1.16      -31.18     56.98 o 
  21   3  12      352.83      446.27     98.97 o 
   0   4  12       59.62      100.58     44.22 o 
   1   4  12     2040.49     3442.06    106.68 o 
   2   4  12     2385.06     3088.49     71.31 o 
   3   4  12       22.77       40.46     23.26 o 
   4   4  12       73.56      213.77     30.54 o 
   5   4  12     1200.64     1154.78     46.32 o 
   6   4  12      125.28      210.73     29.19 o 
   7   4  12      154.62      145.92     29.22 o 
   8   4  12     5921.65     5525.57    231.06 o 
   9   4  12      342.04      430.36     43.56 o 
  10   4  12     4277.76     4426.53    285.83 o 
  11   4  12        9.55       -1.74     32.82 o 
  12   4  12      795.51      649.27     57.60 o 
  13   4  12       87.58       60.21     41.46 o 
  14   4  12      509.01      467.28     65.56 o 
  15   4  12        2.90       11.41     47.90 o 
  16   4  12        5.38       37.75     56.35 o 
  17   4  12        2.22      -13.29     59.43 o 
  18   4  12      377.84      372.96     74.07 o 
  19   4  12      225.20      232.33     79.97 o 
  20   4  12       52.73       25.73     81.78 o 
  21   4  12        0.58       10.09     81.58 o 
   1   5  12     3093.07     2860.77     80.96 o 
   2   5  12     5069.19     4872.66    100.10 o 
   3   5  12      283.09       81.43     30.46 o 
   4   5  12       77.19       63.33     28.18 o 
   5   5  12      369.83      645.81     36.25 o 
   6   5  12     1513.18     1173.43     43.67 o 
   7   5  12     2383.82     3064.88     71.69 o 
   8   5  12     4342.77     4296.45    151.16 o 
   9   5  12       82.76       43.64     30.52 o 
  10   5  12      448.90      505.36     48.41 o 
  11   5  12     1165.02     1406.34     91.15 o 
  12   5  12        9.39       -1.79     41.45 o 
  13   5  12       57.38      -20.25     43.70 o 
  14   5  12        0.43      -19.98     46.73 o 
  15   5  12     1045.23     1090.11     91.15 o 
  16   5  12      132.31       90.83     59.52 o 
  17   5  12      168.36      196.03     65.49 o 
  18   5  12       88.96       40.68     65.75 o 
  19   5  12       45.57        0.85     77.00 o 
  20   5  12       31.36      100.02     87.97 o 
  21   5  12      165.94      168.73     95.68 o 
   0   6  12    19054.88    19973.88    628.10 o 
   1   6  12     3234.73     4990.41    113.86 o 
   2   6  12    25202.75    25450.48    438.85 o 
   3   6  12     2705.76     1988.31     75.80 o 
   4   6  12        2.09       39.98     32.34 o 
   5   6  12     1937.36     1918.12     71.70 o 
   6   6  12     1343.19     2095.91     65.51 o 
   7   6  12      902.00      867.72     59.96 o 
   8   6  12      148.17       43.11     35.79 o 
   9   6  12     5227.03     5196.54    120.06 o 
  10   6  12      701.23      680.12     67.55 o 
  11   6  12     1979.10     2118.18    104.06 o 
  12   6  12     1489.94     1574.46     98.57 o 
  13   6  12        1.26       -0.93     46.78 o 
  14   6  12     1121.76     1185.27     93.85 o 
  15   6  12       20.00       11.36     54.07 o 
  16   6  12      710.63      651.53     78.20 o 
  17   6  12      396.15      406.83     87.38 o 
  18   6  12        8.10       14.36     66.50 o 
  19   6  12       71.49      -13.22     78.78 o 
  20   6  12      170.48      198.09     97.62 o 
   1   7  12      384.08      651.04     60.47 o 
   2   7  12    17532.49    17162.59    395.29 o 
   3   7  12     1593.74     1029.73     66.12 o 
   4   7  12       12.13       81.16     35.63 o 
   5   7  12      934.45     1003.39     63.56 o 
   6   7  12      668.14      807.55     59.20 o 
   7   7  12     5110.70     5212.31     99.45 o 
   8   7  12     3982.66     4594.91    116.68 o 
   9   7  12     1934.76     1699.00     87.10 o 
  10   7  12      777.94      643.43     72.65 o 
  11   7  12     1334.88     1526.59     99.42 o 
  12   7  12      162.08      208.56     60.44 o 
  13   7  12      516.15      448.62     72.59 o 
  14   7  12     5294.72     4950.23    149.35 o 
  15   7  12       10.87       -0.92     57.93 o 
  16   7  12      538.31      490.60     85.83 o 
  17   7  12      127.54       74.42     67.55 o 
  18   7  12      141.48      197.14     95.87 o 
  19   7  12      296.72      391.63    108.78 o 
  20   7  12       15.76      -11.21     88.07 o 
   0   8  12     6506.03     7007.69    207.90 o 
   1   8  12    12003.98    10769.39    183.85 o 
   2   8  12     3908.78     4240.60    120.28 o 
   3   8  12      416.93      334.55     49.56 o 
   4   8  12      267.41      378.51     51.06 o 
   5   8  12     1498.33     1689.94     81.36 o 
   6   8  12     1025.68     1383.59     75.53 o 
   7   8  12       20.20      -13.06     33.95 o 
   8   8  12     2299.75     2960.32     87.56 o 
   9   8  12      212.25      108.47     49.51 o 
  10   8  12     5640.37     6054.40    144.94 o 
  11   8  12     1553.47     1472.97    102.79 o 
  12   8  12       78.27       78.68     54.43 o 
  13   8  12     1532.61     1677.93    119.24 o 
  14   8  12     1149.94     1020.18    102.02 o 
  15   8  12      625.65      687.39     92.41 o 
  16   8  12      111.48      113.87     69.87 o 
  17   8  12        5.59       -0.43     71.84 o 
  18   8  12      221.09      253.56     90.24 o 
  19   8  12      524.75      600.78    126.33 o 
   1   9  12      303.85      319.16     54.72 o 
   2   9  12       18.96      -12.00     39.54 o 
   3   9  12     1804.59     1930.37     79.75 o 
   4   9  12       42.40       87.20     34.64 o 
   5   9  12     1829.24     1850.47     89.71 o 
   6   9  12     3224.75     3171.07    104.68 o 
   7   9  12     1552.15     1301.34     78.82 o 
   8   9  12     2999.45     3091.28    124.36 o 
   9   9  12      441.17      471.34     62.22 o 
  10   9  12       29.02       71.95     48.26 o 
  11   9  12     3639.08     4187.55    157.57 o 
  12   9  12      367.97      284.44     72.03 o 
  13   9  12      223.91      190.40     69.95 o 
  14   9  12        1.49        5.40     60.77 o 
  15   9  12      919.90     1102.15    113.01 o 
  16   9  12      134.04      159.66     73.83 o 
  17   9  12      151.09       88.73     82.15 o 
  18   9  12      218.77      215.08     89.83 o 
  19   9  12        3.49      -64.26     85.59 o 
   0  10  12      667.48      619.50     79.46 o 
   1  10  12       44.52       72.24     37.48 o 
   2  10  12      763.31      867.20     62.22 o 
   3  10  12      373.32      548.10     53.01 o 
   4  10  12       18.63       56.08     43.01 o 
   5  10  12      366.00      467.16     56.76 o 
   6  10  12       12.85       29.76     39.12 o 
   7  10  12        0.56      -24.01     38.61 o 
   8  10  12      180.49      211.64     56.57 o 
   9  10  12      581.97      849.30     81.84 o 
  10  10  12      243.77      197.63     70.60 o 
  11  10  12        1.29      -21.99     59.46 o 
  12  10  12      894.48      889.14     99.60 o 
  13  10  12       65.15      -21.16     60.32 o 
  14  10  12      542.03      515.67     91.19 o 
  15  10  12        6.08       -5.33     66.11 o 
  16  10  12      210.74      131.06     85.33 o 
  17  10  12        5.28      -68.04     74.76 o 
  18  10  12       17.87      -26.87     79.97 o 
   1  11  12      549.50      457.12     54.86 o 
   2  11  12      237.64      310.49     49.40 o 
   3  11  12      178.03      214.72     52.80 o 
   4  11  12       38.43      -13.26     42.99 o 
   5  11  12      506.11      423.92     58.57 o 
   6  11  12      665.48      618.13     65.86 o 
   7  11  12     1034.59     1261.68     93.23 o 
   8  11  12      762.30      605.04     77.25 o 
   9  11  12      473.46      629.49     90.32 o 
  10  11  12      215.17      194.17     73.18 o 
  11  11  12      857.73      971.19    105.25 o 
  12  11  12        7.55      -25.54     60.83 o 
  13  11  12       62.03      112.81     71.24 o 
  14  11  12      939.55      968.58    109.43 o 
  15  11  12        0.35        2.30     75.64 o 
  16  11  12      773.33      713.46    118.98 o 
  17  11  12       57.52       88.14     89.47 o 
   0  12  12       11.24       62.53     63.40 o 
   1  12  12      956.70     1189.70     78.44 o 
   2  12  12        8.48      -36.12     46.05 o 
   3  12  12      557.66      696.58     73.70 o 
   4  12  12      618.13      664.43     71.85 o 
   5  12  12       56.40       52.35     49.72 o 
   6  12  12        1.78       69.91     49.27 o 
   7  12  12       52.93      165.73     61.85 o 
   8  12  12     2114.53     2043.89    135.05 o 
   9  12  12      173.44      129.35     74.83 o 
  10  12  12       34.45       77.92     70.74 o 
  11  12  12      241.22      361.94     85.20 o 
  12  12  12      441.81      436.49     89.59 o 
  13  12  12      185.70      155.75     78.87 o 
  14  12  12      386.11      375.03     89.64 o 
  15  12  12      346.01      273.51     97.73 o 
  16  12  12        5.05      -44.69     79.96 o 
   1  13  12       10.98       37.90     54.47 o 
   2  13  12       33.50       17.66     53.25 o 
   3  13  12      416.93      520.10     73.58 o 
   4  13  12      786.70      833.02     82.53 o 
   5  13  12     1598.83     1435.92    100.50 o 
   6  13  12     1545.04     1760.07    137.64 o 
   7  13  12      692.02      632.68    103.01 o 
   8  13  12     2120.44     2052.82    139.41 o 
   9  13  12      953.37     1036.64    112.06 o 
  10  13  12      220.13      191.72     79.36 o 
  11  13  12       13.35       30.96     72.83 o 
  12  13  12      305.41      265.95     84.35 o 
  13  13  12       72.52       22.81     76.50 o 
  14  13  12      415.19      359.95    107.45 o 
  15  13  12      271.83      245.68    101.38 o 
   0  14  12     1584.87     1477.10    165.92 o 
   1  14  12      123.47       86.18     59.80 o 
   2  14  12       46.28       88.47     58.79 o 
   3  14  12       55.72       56.17     57.53 o 
   4  14  12       50.73       -0.32     54.95 o 
   5  14  12      272.56      257.69     71.76 o 
   6  14  12      275.48      257.68     84.82 o 
   7  14  12        2.48      -60.46     68.63 o 
   8  14  12       10.89       18.89     75.67 o 
   9  14  12      329.15      243.74     93.45 o 
  10  14  12      447.18      485.61     97.92 o 
  11  14  12        1.25      -34.56     73.82 o 
  12  14  12      148.47      257.83     88.57 o 
  13  14  12       65.31       33.13     88.93 o 
  14  14  12      180.38      105.50     94.92 o 
   1  15  12       23.78       79.69     69.50 o 
   2  15  12      556.67      606.68     93.08 o 
   3  15  12      454.36      437.79     77.77 o 
   4  15  12      900.36      843.32     99.26 o 
   5  15  12      908.25      826.59    110.21 o 
   6  15  12      374.74      361.71     95.70 o 
   7  15  12     1062.20      970.99    123.11 o 
   8  15  12     1538.82     1380.29    141.76 o 
   9  15  12      270.24      260.55     95.22 o 
  10  15  12        1.94       12.01     80.87 o 
  11  15  12      143.95      116.79     84.05 o 
  12  15  12      189.95      171.42     90.85 o 
   0  16  12       14.58      129.79    108.45 o 
   1  16  12      479.73      499.13     92.54 o 
   2  16  12       40.29       27.11     75.70 o 
   3  16  12       16.17      -18.68     70.43 o 
   4  16  12       10.81        4.35     72.97 o 
   5  16  12      478.68      455.02     99.92 o 
   6  16  12        5.35       -5.16     78.76 o 
   7  16  12       13.76       30.32     83.46 o 
   8  16  12      596.91      424.81    106.88 o 
   9  16  12        3.56      -26.46     79.65 o 
  10  16  12        1.89       13.25     88.15 o 
   1  17  12      213.12      272.36     90.86 o 
   2  17  12       28.34       62.21     82.53 o 
   3  17  12      586.98      506.18    106.83 o 
   4  17  12      761.78      551.99    125.13 o 
   5  17  12       59.87       77.81     99.99 o 
   6  17  12      427.09      463.68    106.80 o 
   7  17  12       31.08       17.32     85.67 o 
   0  18  12       33.11      106.02    132.17 o 
   1  18  12        7.97       37.53     92.52 o 
   2  18  12       42.01       70.85     87.44 o 
   3  18  12       19.42       83.68    101.07 o 
   1   1  13      492.16      444.62     28.07 o 
   2   1  13    10182.01     8194.34    447.50 o 
   3   1  13       49.22       57.57     19.03 o 
   4   1  13    23724.04    23383.36   1212.45 o 
   5   1  13     1110.07     1255.67     90.99 o 
   6   1  13    28376.09    27636.94   1551.51 o 
   7   1  13      498.91      724.28     43.17 o 
   8   1  13     9374.47     9471.14    516.80 o 
   9   1  13      937.81     1181.69     71.66 o 
  10   1  13       79.34       45.51     27.00 o 
  11   1  13        0.13       -2.48     26.95 o 
  12   1  13      254.45      245.60     45.38 o 
  13   1  13      314.57      287.51     49.37 o 
  14   1  13     1472.52     1230.27    116.32 o 
  15   1  13      554.45      656.74     77.26 o 
  16   1  13     8108.26     9043.21    657.62 o 
  17   1  13      232.52      153.08     64.92 o 
  18   1  13     1641.22     1783.92    179.34 o 
  19   1  13       12.27       70.15     74.19 o 
  20   1  13      161.19       88.06     69.44 o 
  21   1  13        0.05       13.82     55.66 o 
   0   2  13      944.59     1130.00     80.81 o 
   1   2  13     1347.20     1256.91     56.70 o 
   2   2  13      864.50      866.65     43.58 o 
   3   2  13     4633.10     4492.25    229.38 o 
   4   2  13     1923.57     2630.58    128.39 o 
   5   2  13     2012.41     2580.40    114.74 o 
   6   2  13     1571.11     1772.94     69.25 o 
   7   2  13     2221.85     2411.91    135.39 o 
   8   2  13      194.91      236.41     41.35 o 
   9   2  13      413.07      581.54     55.46 o 
  10   2  13        2.63      -10.76     33.93 o 
  11   2  13        0.60        6.21     37.38 o 
  12   2  13        0.51        4.58     40.32 o 
  13   2  13      234.78      330.96     55.45 o 
  14   2  13      688.59      804.74     86.13 o 
  15   2  13     2393.36     2463.30    210.94 o 
  16   2  13       33.72       19.58     53.37 o 
  17   2  13        0.62      -34.00     58.74 o 
  18   2  13       55.67       54.62     57.17 o 
  19   2  13        3.55       27.90     55.48 o 
  20   2  13        0.38      -38.85     50.69 o 
  21   2  13        5.46        0.97     71.31 o 
   1   3  13    30763.08    31182.47   1121.97 o 
   2   3  13      452.24      640.13     41.02 o 
   3   3  13     8130.03     7970.05    323.34 o 
   4   3  13      514.69      725.40     41.87 o 
   5   3  13     1694.68     1362.82     65.53 o 
   6   3  13     3693.89     2555.49    148.70 o 
   7   3  13       36.77       12.21     23.78 o 
   8   3  13     3707.40     3400.49    210.49 o 
   9   3  13     3683.70     3442.47    187.37 o 
  10   3  13      565.03      672.98     53.01 o 
  11   3  13       98.29       26.68     33.74 o 
  12   3  13       48.68       66.86     38.28 o 
  13   3  13      573.31      651.49     61.56 o 
  14   3  13     1116.28     1600.22    125.14 o 
  15   3  13      269.22      275.35     68.17 o 
  16   3  13      593.58      554.74     82.58 o 
  17   3  13      306.64      300.47     73.99 o 
  18   3  13     1168.28      987.46    106.88 o 
  19   3  13      286.60      214.79     63.91 o 
  20   3  13      231.87      266.68     75.76 o 
  21   3  13      148.48      159.54     83.04 o 
   0   4  13    46888.63    47998.83   2467.38 o 
   1   4  13    14919.75    16708.31    513.00 o 
   2   4  13     2562.94     2808.95     86.06 o 
   3   4  13     6655.19     6906.38    174.13 o 
   4   4  13     1559.84     1886.18     60.73 o 
   5   4  13      973.39     1049.12     58.49 o 
   6   4  13     3797.74     3659.99    122.62 o 
   7   4  13      383.75      366.18     36.00 o 
   8   4  13     1940.82     2198.85     85.86 o 
   9   4  13     1199.86     1208.36     62.92 o 
  10   4  13       13.35       28.73     31.93 o 
  11   4  13      123.92      145.55     39.45 o 
  12   4  13       71.18       -8.94     36.26 o 
  13   4  13      260.50      193.00     47.65 o 
  14   4  13        5.08       25.61     45.14 o 
  15   4  13      138.09      154.41     56.88 o 
  16   4  13        7.90       47.24     59.91 o 
  17   4  13        0.32       50.52     62.50 o 
  18   4  13      179.19      161.57     80.52 o 
  19   4  13        2.57       -8.97     66.35 o 
  20   4  13       62.11       31.72     82.24 o 
  21   4  13        3.09      -60.04     69.92 o 
   1   5  13        9.60       56.69     31.69 o 
   2   5  13    16269.97    16669.08    371.28 o 
   3   5  13      486.49      370.69     41.71 o 
   4   5  13     2728.41     2235.96     72.65 o 
   5   5  13      176.87       67.00     25.41 o 
   6   5  13     3360.42     3014.76     60.00 o 
   7   5  13      201.92      330.71     36.77 o 
   8   5  13    11431.19    12401.07    381.43 o 
   9   5  13     1726.27     1831.14     72.49 o 
  10   5  13      326.00      367.75     43.93 o 
  11   5  13     1112.49     1250.92     71.38 o 
  12   5  13      501.61      494.44     64.19 o 
  13   5  13      501.20      392.59     63.61 o 
  14   5  13        4.22       29.10     49.04 o 
  15   5  13      135.01       96.98     57.17 o 
  16   5  13     6897.99     7276.09    392.45 o 
  17   5  13       34.16      -31.91     67.80 o 
  18   5  13      190.06      247.62     81.07 o 
  19   5  13      111.31      204.82     80.27 o 
  20   5  13      124.75      110.46     94.26 o 
   0   6  13    10339.68    12786.09    528.27 o 
   1   6  13     2582.63     2325.98     86.60 o 
   2   6  13     1509.94     1269.34     69.73 o 
   3   6  13     3944.75     5375.53    139.09 o 
   4   6  13     2595.13     2499.51     81.75 o 
   5   6  13     1686.85     1782.96     87.73 o 
   6   6  13     4146.24     3578.00     89.76 o 
   7   6  13     2754.68     2893.42     68.58 o 
   8   6  13     1502.67     1490.39     59.28 o 
   9   6  13      353.02      397.80     39.19 o 
  10   6  13      236.09      347.40     56.62 o 
  11   6  13     1515.34     1819.88    100.89 o 
  12   6  13     1823.78     1855.50    105.65 o 
  13   6  13       26.78       77.12     50.61 o 
  14   6  13     1352.88     1510.94    104.69 o 
  15   6  13      347.78      315.36     80.82 o 
  16   6  13      120.52      165.59     68.60 o 
  17   6  13       68.53       -4.58     63.89 o 
  18   6  13        2.91      -63.88     63.82 o 
  19   6  13       17.43       51.13     85.05 o 
  20   6  13       36.29       27.79     85.26 o 
   1   7  13    15428.75    16998.62    330.97 o 
   2   7  13     7684.99     8752.45    193.34 o 
   3   7  13     1130.76     1466.09     75.57 o 
   4   7  13     5183.16     5602.46    119.66 o 
   5   7  13       57.75      -23.01     33.09 o 
   6   7  13     8944.83     8724.41    141.75 o 
   7   7  13      259.42      250.09     38.85 o 
   8   7  13     5338.68     5290.53    125.21 o 
   9   7  13     2047.63     2140.61     94.72 o 
  10   7  13     4208.50     3943.13    131.69 o 
  11   7  13        0.03       -8.10     49.44 o 
  12   7  13       34.08       54.09     52.03 o 
  13   7  13     2287.34     2474.57    123.83 o 
  14   7  13     1725.37     1884.57    136.16 o 
  15   7  13       15.14       -2.04     58.31 o 
  16   7  13     2311.71     2675.63    147.70 o 
  17   7  13       19.70       22.16     64.22 o 
  18   7  13      658.92      598.93    120.05 o 
  19   7  13       13.79       48.61     88.78 o 
  20   7  13       59.21       37.58     90.26 o 
   0   8  13     6234.94     5249.25    190.93 o 
   1   8  13      881.91      542.94     61.86 o 
   2   8  13     1072.13     1386.74     85.80 o 
   3   8  13     2578.57     2354.26     90.56 o 
   4   8  13      191.45      201.04     45.20 o 
   5   8  13      193.32      252.80     47.41 o 
   6   8  13      553.09      426.44     52.57 o 
   7   8  13     1034.12     1068.81     69.77 o 
   8   8  13     6307.28     6044.61    138.41 o 
   9   8  13      522.63      632.32     67.77 o 
  10   8  13     3373.98     3538.83    121.06 o 
  11   8  13      554.78      560.57     77.38 o 
  12   8  13        7.27       45.26     65.00 o 
  13   8  13      811.16      836.23     95.40 o 
  14   8  13     1216.57     1239.92    109.26 o 
  15   8  13       34.11       32.86     64.64 o 
  16   8  13       58.88      148.69     70.45 o 
  17   8  13        1.05      -18.44     63.01 o 
  18   8  13      300.47      309.78    106.61 o 
  19   8  13        0.05       22.79     89.46 o 
   1   9  13     1754.52     1805.33     96.76 o 
   2   9  13      997.49     1450.06     89.74 o 
   3   9  13      407.42      348.02     58.61 o 
   4   9  13     1175.01     1170.66     65.58 o 
   5   9  13        0.48       24.79     40.38 o 
   6   9  13     7604.79     7467.67    150.26 o 
   7   9  13       96.27      143.38     48.17 o 
   8   9  13     4871.36     4678.90    152.38 o 
   9   9  13       22.84       36.18     50.07 o 
  10   9  13       13.75       41.63     56.70 o 
  11   9  13      220.53      144.80     65.81 o 
  12   9  13      117.67      100.24     64.63 o 
  13   9  13      477.89      677.79     93.10 o 
  14   9  13      260.48      289.04     76.61 o 
  15   9  13      104.54      109.53     71.30 o 
  16   9  13     1239.90     1368.73    122.52 o 
  17   9  13      128.70      147.02     85.37 o 
  18   9  13      591.14      559.00    109.60 o 
   0  10  13     4556.75     4801.15    345.76 o 
   1  10  13       44.01      113.54     44.45 o 
   2  10  13      142.02      159.11     44.58 o 
   3  10  13     1826.01     1587.08     82.23 o 
   4  10  13     1026.48     1122.48     81.86 o 
   5  10  13      208.91      106.68     49.15 o 
   6  10  13       18.39       17.97     40.84 o 
   7  10  13        1.71      -42.03     38.02 o 
   8  10  13     1735.98     1899.82    105.89 o 
   9  10  13      168.58      121.89     55.96 o 
  10  10  13     1536.95     1511.99    116.21 o 
  11  10  13       72.91       90.65     64.89 o 
  12  10  13     1909.63     1788.67    129.63 o 
  13  10  13        0.04      -17.61     64.90 o 
  14  10  13       73.50      113.03     71.57 o 
  15  10  13       63.96       45.45     69.42 o 
  16  10  13       55.15       40.94     76.96 o 
  17  10  13        3.90      -55.98     76.45 o 
  18  10  13        0.43      -93.49     73.65 o 
   1  11  13      157.82      173.09     46.53 o 
   2  11  13     1559.48     1374.40     79.06 o 
   3  11  13      401.27      389.37     59.10 o 
   4  11  13       13.70        4.03     44.11 o 
   5  11  13     1704.83     1547.27     90.33 o 
   6  11  13      336.95      358.14     58.71 o 
   7  11  13       33.18       40.00     52.63 o 
   8  11  13     1531.50     1648.99    106.59 o 
   9  11  13      408.83      280.33     76.53 o 
  10  11  13      552.03      557.16     90.91 o 
  11  11  13       26.54       15.25     63.31 o 
  12  11  13      150.03      166.21     74.51 o 
  13  11  13       30.53       62.97     71.25 o 
  14  11  13      200.21      183.45     78.94 o 
  15  11  13      104.75       75.96     76.26 o 
  16  11  13       63.56       17.62     78.66 o 
  17  11  13        1.16      -15.56     76.67 o 
   0  12  13     2370.11     2496.74    139.90 o 
   1  12  13       68.97       72.03     43.88 o 
   2  12  13      338.79      297.46     58.79 o 
   3  12  13       57.97       -6.61     46.92 o 
   4  12  13        5.24      -42.89     46.40 o 
   5  12  13      376.39      370.55     63.58 o 
   6  12  13        3.36       -1.64     48.74 o 
   7  12  13        0.17       23.21     54.20 o 
   8  12  13      241.75      195.50     75.53 o 
   9  12  13       15.49       89.57     71.47 o 
  10  12  13     2195.17     2146.70    143.58 o 
  11  12  13        6.75      -23.04     66.70 o 
  12  12  13      166.66      234.47     79.28 o 
  13  12  13       12.08      -67.00     67.85 o 
  14  12  13      566.08      532.31     98.11 o 
  15  12  13        7.05       18.83     79.11 o 
  16  12  13       38.58      -11.29     83.26 o 
   1  13  13     2496.98     2506.54    119.03 o 
   2  13  13       67.02       51.94     53.17 o 
   3  13  13        2.60      -50.67     48.98 o 
   4  13  13      564.07      818.24     82.88 o 
   5  13  13        1.09       -2.98     54.58 o 
   6  13  13      631.65      798.06    107.29 o 
   7  13  13       72.88        7.64     69.20 o 
   8  13  13      174.01      141.19     76.31 o 
   9  13  13      444.97      348.59     88.09 o 
  10  13  13      115.97      111.18     76.29 o 
  11  13  13      462.65      475.60     96.42 o 
  12  13  13       18.99      -47.18     71.28 o 
  13  13  13       10.00      -73.27     69.68 o 
  14  13  13      210.26      158.33     93.76 o 
  15  13  13       36.08      -35.55     87.16 o 
   0  14  13     9173.67     9279.67    316.83 o 
   1  14  13       46.81       91.91     61.11 o 
   2  14  13     1817.38     1979.61    118.71 o 
   3  14  13       22.40       41.11     58.02 o 
   4  14  13      208.50      192.38     64.27 o 
   5  14  13        3.24      -77.58     67.29 o 
   6  14  13       94.05        3.60     67.29 o 
   7  14  13      529.33      387.65    109.76 o 
   8  14  13      957.03     1024.20    125.10 o 
   9  14  13        1.05      -95.67     66.59 o 
  10  14  13     1958.35     1971.05    149.13 o 
  11  14  13       47.66      -45.90     76.10 o 
  12  14  13      917.64      871.91    116.52 o 
  13  14  13       36.61       34.05     81.64 o 
   1  15  13      179.54      216.92     78.16 o 
   2  15  13      199.05      253.03     77.17 o 
   3  15  13       10.38       37.08     59.37 o 
   4  15  13      375.93      300.65     80.13 o 
   5  15  13      237.59      278.14     89.07 o 
   6  15  13     1551.15     1415.03    151.46 o 
   7  15  13      230.97      252.26     92.90 o 
   8  15  13      265.84      338.03     97.04 o 
   9  15  13       61.51      -23.64     80.55 o 
  10  15  13       12.59       26.40     84.00 o 
  11  15  13      358.83      294.09     96.67 o 
  12  15  13      105.03      162.13     91.51 o 
   0  16  13     3992.00     3616.70    235.80 o 
   1  16  13       51.77       84.03     74.73 o 
   2  16  13     1223.21     1106.96    125.96 o 
   3  16  13       13.23      -58.14     72.87 o 
   4  16  13      217.89      358.56     93.31 o 
   5  16  13        2.08       29.41     78.73 o 
   6  16  13        7.14        0.32     77.42 o 
   7  16  13       11.06      -38.81     76.32 o 
   8  16  13      633.99      673.49    118.88 o 
   9  16  13        5.98      -12.07     85.22 o 
  10  16  13      782.14      757.53    124.67 o 
   1  17  13      133.01      147.55     87.42 o 
   2  17  13        1.77       51.38     78.57 o 
   3  17  13       76.60       66.61     94.09 o 
   4  17  13      113.63       91.27     99.06 o 
   5  17  13       13.09      -19.96     93.95 o 
   6  17  13        0.25        5.86     83.57 o 
   7  17  13       51.10       36.35     88.00 o 
   0  18  13     1525.67     1373.34    231.65 o 
   1  18  13        2.87      -12.80     90.94 o 
   2  18  13      445.82      434.63    124.40 o 
   0   0  14    13818.40    12954.44   1118.07 o 
   1   0  14      352.71      325.71     34.36 o 
   2   0  14     9196.32     7124.66    526.99 o 
   3   0  14    61348.86    57662.75   4322.35 o 
   4   0  14    10155.66     7989.45    618.41 o 
   5   0  14     4322.07     5306.80    598.40 o 
   6   0  14    12064.01    11526.95   1282.38 o 
   7   0  14     5635.68     4938.07    460.10 o 
   8   0  14    37911.56    38781.91   4182.41 o 
   9   0  14     7229.23     6911.34    788.22 o 
  10   0  14    17728.59    21069.83   2095.43 o 
  11   0  14     7330.33     9002.86    722.34 o 
  12   0  14       32.87        6.90     73.56 o 
  13   0  14     1004.51     1410.09    317.81 o 
  14   0  14        1.49       31.31     66.92 o 
  15   0  14      593.80      336.59     92.58 o 
  16   0  14       11.95       13.39     75.64 o 
  17   0  14      125.09       68.59     83.19 o 
  18   0  14       46.65       96.37     88.36 o 
  19   0  14      370.49      237.81    124.94 o 
  20   0  14      393.64      428.53    141.11 o 
  21   0  14      626.28      494.92    153.31 o 
   1   1  14     4593.03     4842.78    205.92 o 
   2   1  14     5693.45     5003.61    259.42 o 
   3   1  14     3953.93     4366.93    215.67 o 
   4   1  14      170.96      180.84     26.48 o 
   5   1  14     2027.36     2120.39     96.15 o 
   6   1  14     1157.93      604.25     45.55 o 
   7   1  14     2804.38     3216.59    162.97 o 
   8   1  14     2430.86     2664.14    166.80 o 
   9   1  14      802.57     1272.92     84.78 o 
  10   1  14        0.40       37.98     27.49 o 
  11   1  14     1364.70     1722.13    132.53 o 
  12   1  14        3.98       26.53     38.02 o 
  13   1  14      314.24      244.75     54.47 o 
  14   1  14      576.61      572.69     72.80 o 
  15   1  14      189.25      254.25     63.31 o 
  16   1  14     1070.56      986.03     95.42 o 
  17   1  14      252.76      237.21     69.06 o 
  18   1  14      361.10      315.92     92.45 o 
  19   1  14        5.73       -6.78     63.20 o 
  20   1  14       80.12      105.41     76.31 o 
  21   1  14        1.18        8.44     63.97 o 
   0   2  14    33534.70    30507.70   1237.84 o 
   1   2  14    59639.28    56104.40   2080.86 o 
   2   2  14    10593.12    11109.81    501.16 o 
   3   2  14     3513.85     3665.17    215.85 o 
   4   2  14     4261.88     3214.07    157.38 o 
   5   2  14     7261.45     7584.38    395.07 o 
   6   2  14     2787.50     2711.14    110.04 o 
   7   2  14     1444.41     2017.63    108.54 o 
   8   2  14        8.04       25.19     33.74 o 
   9   2  14     7657.37     8658.84    500.99 o 
  10   2  14      845.01      841.22     65.95 o 
  11   2  14     8248.94     8944.13    653.38 o 
  12   2  14     8125.67     9100.17    576.30 o 
  13   2  14     1094.00     1021.62     78.43 o 
  14   2  14     3840.40     4044.79    376.19 o 
  15   2  14      728.27      823.67     85.04 o 
  16   2  14      583.24      481.99     85.78 o 
  17   2  14      130.56       87.90     67.50 o 
  18   2  14        4.45      -20.92     52.12 o 
  19   2  14      307.01      405.68     77.61 o 
  20   2  14        6.18      -25.58     66.35 o 
  21   2  14       88.60       52.34     87.29 o 
   1   3  14     3701.46     3385.35    144.22 o 
   2   3  14     1445.39      590.19     40.55 o 
   3   3  14      942.21     1104.22     81.80 o 
   4   3  14     4850.89     4640.01    244.73 o 
   5   3  14     1027.94      981.63     68.13 o 
   6   3  14     4581.95     3979.06    199.42 o 
   7   3  14     1764.79     1867.50    123.40 o 
   8   3  14     3794.80     3830.77    225.63 o 
   9   3  14      929.70     1092.33     76.71 o 
  10   3  14     1235.14     1146.80     92.74 o 
  11   3  14     1933.62     2098.41    147.90 o 
  12   3  14      489.38      438.16     52.67 o 
  13   3  14      247.21      197.80     46.57 o 
  14   3  14       39.33       68.70     44.10 o 
  15   3  14     2600.20     2362.81    128.56 o 
  16   3  14     1675.79     1712.13    124.16 o 
  17   3  14      215.60      171.11     70.04 o 
  18   3  14       25.99       11.13     56.15 o 
  19   3  14        0.30       -6.13     65.60 o 
  20   3  14      193.95      127.92     69.99 o 
  21   3  14        0.02       -9.54     72.38 o 
   0   4  14     2666.35     3815.73    137.26 o 
   1   4  14     6805.74     8250.27    283.64 o 
   2   4  14    12888.18    14254.67    388.61 o 
   3   4  14     2190.26     1918.20     60.95 o 
   4   4  14     4892.08     3691.19    119.38 o 
   5   4  14      666.12      554.84     39.44 o 
   6   4  14     2202.10     1639.31     59.52 o 
   7   4  14     6241.56     6020.94    267.45 o 
   8   4  14     3963.29     4124.12    157.13 o 
   9   4  14      708.00      625.84     51.99 o 
  10   4  14     7452.08     7494.55    417.19 o 
  11   4  14     2922.61     3232.97    201.52 o 
  12   4  14     1752.83     1686.88     92.78 o 
  13   4  14       10.62       32.98     44.89 o 
  14   4  14      240.59      197.81     55.43 o 
  15   4  14      760.62      802.03     81.07 o 
  16   4  14      627.43      656.28     89.56 o 
  17   4  14      186.14      119.97     80.28 o 
  18   4  14       30.34       22.24     72.69 o 
  19   4  14      348.29      385.54     90.05 o 
  20   4  14      126.03      176.25     92.66 o 
  21   4  14      231.18      159.80     87.39 o 
   1   5  14        0.27       22.43     31.70 o 
   2   5  14    15162.97    13748.87    350.92 o 
   3   5  14      779.70      998.81     61.01 o 
   4   5  14     3657.50     3954.16     93.41 o 
   5   5  14     1365.01     1228.17     69.70 o 
   6   5  14     7117.40     6304.98    218.60 o 
   7   5  14     4583.89     5163.11    108.23 o 
   8   5  14     1816.99     2047.85     88.30 o 
   9   5  14      190.59      229.30     37.89 o 
  10   5  14      545.41      828.19     58.65 o 
  11   5  14       98.89      148.98     41.48 o 
  12   5  14      989.05     1214.95     87.69 o 
  13   5  14        9.00       30.60     47.51 o 
  14   5  14     1353.90     1417.11    109.07 o 
  15   5  14      228.59      113.57     58.81 o 
  16   5  14      443.76      555.11    105.23 o 
  17   5  14       17.23      -12.60     72.19 o 
  18   5  14       27.10       96.64     70.31 o 
  19   5  14       92.92       83.67     75.05 o 
  20   5  14      223.78      229.11     97.97 o 
   0   6  14      192.37       18.49     50.33 o 
   1   6  14    18652.35    19249.50    554.38 o 
   2   6  14     2933.29     3048.27     96.93 o 
   3   6  14    11577.99    15095.64    398.27 o 
   4   6  14     3164.11     4315.89    103.46 o 
   5   6  14      442.16      389.14     45.61 o 
   6   6  14      792.38      637.83     51.89 o 
   7   6  14      641.07      977.89     64.21 o 
   8   6  14      293.10      274.40     38.45 o 
   9   6  14     1810.07     1537.10     65.53 o 
  10   6  14     1108.43     1105.18     81.06 o 
  11   6  14     7031.24     6680.32    157.65 o 
  12   6  14     2345.09     2349.85    111.08 o 
  13   6  14     1219.82     1434.00     98.80 o 
  14   6  14        6.17       16.92     61.66 o 
  15   6  14      309.83      266.40     79.21 o 
  16   6  14       47.49       26.08     66.35 o 
  17   6  14      140.21      171.69     76.34 o 
  18   6  14       50.19       -5.81     69.23 o 
  19   6  14       42.65       52.35     87.01 o 
  20   6  14      320.14      293.18    109.69 o 
   1   7  14      299.89      348.05     54.20 o 
   2   7  14     4007.99     3603.35    104.62 o 
   3   7  14     1709.66     2173.43     86.37 o 
   4   7  14     5006.24     4692.74    131.44 o 
   5   7  14      610.96      441.28     52.28 o 
   6   7  14       97.09       57.95     37.17 o 
   7   7  14     2854.25     2381.92     83.96 o 
   8   7  14     3792.00     4082.91    113.54 o 
   9   7  14      309.95      239.93     52.78 o 
  10   7  14      310.52      296.84     55.27 o 
  11   7  14     1744.04     1582.80    102.31 o 
  12   7  14      809.04      618.81     89.64 o 
  13   7  14      277.06      293.28     78.55 o 
  14   7  14      418.75      458.09     89.65 o 
  15   7  14      734.35      732.36    102.95 o 
  16   7  14      339.32      385.47     80.69 o 
  17   7  14      379.67      413.92     94.56 o 
  18   7  14       77.04      170.04     83.71 o 
  19   7  14       19.13       73.01     91.71 o 
   0   8  14      435.89      585.34     91.96 o 
   1   8  14    11296.37    12801.34    226.99 o 
   2   8  14    12750.01    14298.12    266.23 o 
   3   8  14      117.97       37.87     40.56 o 
   4   8  14     7344.34     7390.71    189.21 o 
   5   8  14      937.73     1047.56     72.31 o 
   6   8  14       45.48       97.15     42.09 o 
   7   8  14     4899.95     4150.80    110.99 o 
   8   8  14     4843.77     5240.69    150.53 o 
   9   8  14    10771.10    11687.09    187.89 o 
  10   8  14    12619.93    14472.09    246.16 o 
  11   8  14     3372.21     3705.69    162.96 o 
  12   8  14     1151.14     1087.45    112.68 o 
  13   8  14      130.90      141.00     72.43 o 
  14   8  14        1.29      -13.57     58.57 o 
  15   8  14      169.94      161.57     70.38 o 
  16   8  14      115.31      131.69     70.50 o 
  17   8  14      119.20      129.07     73.46 o 
  18   8  14      191.93      177.29     97.50 o 
  19   8  14      494.43      529.63    141.04 o 
   1   9  14     2239.48     2589.52    109.03 o 
   2   9  14      729.95      667.42     70.57 o 
   3   9  14      540.71      291.40     56.89 o 
   4   9  14        1.32       -0.96     40.02 o 
   5   9  14     6329.46     6437.27    182.05 o 
   6   9  14     3790.29     4398.25    122.67 o 
   7   9  14      529.17      763.31     68.03 o 
   8   9  14     2879.31     3079.84    130.41 o 
   9   9  14     2118.07     1878.98    114.77 o 
  10   9  14       96.60       94.67     61.87 o 
  11   9  14      242.94      145.84     74.82 o 
  12   9  14      243.68      196.64     70.22 o 
  13   9  14       81.87       47.36     63.63 o 
  14   9  14       88.09      113.79     68.29 o 
  15   9  14      112.46       86.55     71.01 o 
  16   9  14       99.02       22.78     67.19 o 
  17   9  14      120.10       72.61     79.72 o 
  18   9  14       54.65      -11.66     91.48 o 
   0  10  14     6754.28     8038.50    251.21 o 
   1  10  14     4241.25     4828.24    143.43 o 
   2  10  14      140.31      120.78     43.24 o 
   3  10  14     1716.49     1527.20     82.49 o 
   4  10  14     1890.18     2224.14    103.74 o 
   5  10  14      247.21      266.83     55.55 o 
   6  10  14       38.34       32.96     46.11 o 
   7  10  14        8.45      -17.29     53.60 o 
   8  10  14      537.11      594.47     73.01 o 
   9  10  14        2.50      -50.21     47.86 o 
  10  10  14       17.72       17.93     51.29 o 
  11  10  14     1942.97     1975.98    132.94 o 
  12  10  14      393.64      433.14     85.59 o 
  13  10  14      381.78      390.21     84.84 o 
  14  10  14       84.28       91.35     69.62 o 
  15  10  14        4.22       -7.59     66.62 o 
  16  10  14        8.28      -61.79     64.37 o 
  17  10  14       25.58      107.32     86.41 o 
   1  11  14     1478.80     1261.75     78.05 o 
   2  11  14     1405.83     1525.39     81.98 o 
   3  11  14      180.73      141.09     50.09 o 
   4  11  14      357.84      378.04     61.13 o 
   5  11  14      123.65      118.43     49.86 o 
   6  11  14       15.63       57.96     46.45 o 
   7  11  14       54.79       69.72     57.25 o 
   8  11  14      417.50      367.88     69.98 o 
   9  11  14     1033.08      998.29    106.42 o 
  10  11  14      627.11      626.49     92.79 o 
  11  11  14      263.10      340.95     80.85 o 
  12  11  14        0.78       -8.80     63.16 o 
  13  11  14       16.51       76.80     71.54 o 
  14  11  14      180.92      147.87     77.38 o 
  15  11  14      454.25      355.42     90.22 o 
  16  11  14      455.61      445.56    107.42 o 
  17  11  14      299.98      284.08    100.11 o 
   0  12  14      832.79      549.33     89.76 o 
   1  12  14      732.07      583.11     63.69 o 
   2  12  14        3.89      -50.00     46.59 o 
   3  12  14        2.76      -20.68     49.40 o 
   4  12  14      516.88      600.39     72.61 o 
   5  12  14      237.59      204.93     59.19 o 
   6  12  14      633.71      580.16     81.80 o 
   7  12  14      269.07      299.89     68.52 o 
   8  12  14     2336.22     2262.07    143.50 o 
   9  12  14     4409.42     4729.63    180.72 o 
  10  12  14      281.75      383.95     83.21 o 
  11  12  14      202.49      210.74     79.54 o 
  12  12  14        1.47      -74.56     68.34 o 
  13  12  14      337.03      313.73     88.62 o 
  14  12  14      250.47      273.79     89.65 o 
  15  12  14        1.73       40.86     84.76 o 
  16  12  14       13.12      -13.65     83.12 o 
   1  13  14       58.70       89.00     57.02 o 
   2  13  14        0.54        0.70     52.30 o 
   3  13  14      973.08     1000.36     89.59 o 
   4  13  14      247.92      231.85     61.91 o 
   5  13  14     1343.05     1415.76    101.98 o 
   6  13  14     1201.19     1621.59    132.28 o 
   7  13  14     1545.04     1428.08    133.01 o 
   8  13  14      340.28      388.15     89.46 o 
   9  13  14      603.92      549.51     98.19 o 
  10  13  14        1.85      -31.38     70.39 o 
  11  13  14      140.30      111.04     78.02 o 
  12  13  14      114.96      113.50     87.96 o 
  13  13  14       56.74        9.34     72.48 o 
  14  13  14      141.61      133.30     85.60 o 
   0  14  14     3720.65     3970.57    228.55 o 
   1  14  14     1537.84     1606.00    121.58 o 
   2  14  14      342.85      348.53     72.50 o 
   3  14  14      401.13      447.65     75.57 o 
   4  14  14      575.50      582.07     79.84 o 
   5  14  14        5.41       19.60     69.27 o 
   6  14  14       19.07       33.63     72.63 o 
   7  14  14      127.65      136.40     80.70 o 
   8  14  14       29.26       83.62     80.93 o 
   9  14  14       33.91       97.22     78.55 o 
  10  14  14        2.54      -47.60     70.97 o 
  11  14  14      346.07      334.65     93.53 o 
  12  14  14      405.31      417.22    100.49 o 
  13  14  14      229.17      249.13     92.99 o 
   1  15  14     1253.28     1201.90    114.04 o 
   2  15  14     1714.69     1825.56    131.52 o 
   3  15  14        4.30      -31.66     55.83 o 
   4  15  14      762.51      794.06    113.15 o 
   5  15  14      642.88      485.36    101.09 o 
   6  15  14      645.23      467.16    100.47 o 
   7  15  14     1145.46     1118.23    130.28 o 
   8  15  14      888.46      835.86    121.83 o 
   9  15  14      264.59       75.99     86.68 o 
  10  15  14      207.32      245.61     98.95 o 
  11  15  14        1.92      -79.31     72.04 o 
   0  16  14      307.91      188.27    113.02 o 
   1  16  14        0.96       24.22     72.55 o 
   2  16  14       15.87       33.83     78.99 o 
   3  16  14        0.87      -25.83     74.59 o 
   4  16  14       10.93       35.24     91.05 o 
   5  16  14       53.36       37.21     79.08 o 
   6  16  14      307.88      379.50    101.10 o 
   7  16  14      162.56      160.91     91.98 o 
   8  16  14      218.24      132.98     93.91 o 
   9  16  14      256.41      265.77    101.85 o 
   1  17  14      296.75      238.68     93.55 o 
   2  17  14       72.94        3.62     80.68 o 
   3  17  14       80.24      109.53     97.45 o 
   4  17  14      206.41      175.52    103.60 o 
   5  17  14      509.92      552.97    126.40 o 
   6  17  14      407.51      295.05    101.31 o 
   7  17  14      464.97      470.22    112.43 o 
   0  18  14      161.48      189.32    150.83 o 
   1   1  15      889.50     1050.07     48.30 o 
   2   1  15      376.17      367.62     30.55 o 
   3   1  15    59022.02    59242.08   3086.56 o 
   4   1  15      986.08     1068.54     59.77 o 
   5   1  15    37823.10    38038.54   1883.56 o 
   6   1  15      252.63      186.56     28.99 o 
   7   1  15    29520.70    30792.11   1724.30 o 
   8   1  15       88.02      188.90     32.34 o 
   9   1  15     5622.21     5643.11    356.78 o 
  10   1  15      284.15      366.34     39.45 o 
  11   1  15       12.13      -11.34     34.94 o 
  12   1  15     1457.59     1606.28    125.49 o 
  13   1  15      760.95      999.14     83.68 o 
  14   1  15      485.19      338.26     64.36 o 
  15   1  15     4200.35     4447.90    297.34 o 
  16   1  15        0.30       -4.87     57.71 o 
  17   1  15     6074.59     6143.37    570.70 o 
  18   1  15        0.59       41.34     73.71 o 
  19   1  15      968.53      915.55    109.34 o 
  20   1  15        1.86      -16.32     69.59 o 
  21   1  15       96.78      103.11     81.30 o 
   0   2  15      547.71      264.72     67.98 o 
   1   2  15     3023.26     3390.84    178.04 o 
   2   2  15      769.81      807.68     44.80 o 
   3   2  15        0.25       29.75     21.34 o 
   4   2  15     5676.30     5171.44    271.46 o 
   5   2  15      191.61      163.35     27.11 o 
   6   2  15     2275.97     3208.37    132.65 o 
   7   2  15     1358.92     1574.04     98.98 o 
   8   2  15      968.10      890.31     77.48 o 
   9   2  15      657.14      762.89     63.42 o 
  10   2  15       20.48       83.18     41.88 o 
  11   2  15        1.19       -3.66     37.23 o 
  12   2  15      254.73      231.40     48.83 o 
  13   2  15      331.83      189.53     48.29 o 
  14   2  15      104.53       78.21     52.08 o 
  15   2  15      325.85      266.40     64.84 o 
  16   2  15       42.73       69.15     63.35 o 
  17   2  15      206.43      265.59     79.23 o 
  18   2  15        2.34       -2.52     53.86 o 
  19   2  15       17.56        5.22     67.56 o 
  20   2  15       19.17      -43.16     65.63 o 
  21   2  15        6.21      -24.50     71.45 o 
   1   3  15     2490.20     2116.13     72.88 o 
   2   3  15        4.91       -6.67     22.52 o 
   3   3  15      147.17       77.20     26.04 o 
   4   3  15      825.42      884.54     47.96 o 
   5   3  15      582.18      625.39     41.52 o 
   6   3  15       92.65       29.88     19.97 o 
   7   3  15    14286.13    14987.14    790.66 o 
   8   3  15       75.60      176.30     34.64 o 
   9   3  15     9030.87     9372.94    580.14 o 
  10   3  15      340.20      430.32     50.01 o 
  11   3  15     1571.71     1920.49    173.49 o 
  12   3  15       58.84       25.59     37.02 o 
  13   3  15      135.29       96.48     43.26 o 
  14   3  15      745.00      933.50     78.07 o 
  15   3  15     1220.31     1134.87    101.99 o 
  16   3  15       18.83       50.17     62.23 o 
  17   3  15     1769.91     1870.07    157.15 o 
  18   3  15       24.33      -13.19     65.07 o 
  19   3  15      458.66      515.59     96.68 o 
  20   3  15        4.51      -18.70     66.68 o 
  21   3  15        1.42      -97.65     68.40 o 
   0   4  15    14964.14    20012.34    705.37 o 
   1   4  15     3668.34     3573.72    178.38 o 
   2   4  15      719.12      927.45     52.69 o 
   3   4  15        2.70       27.12     27.00 o 
   4   4  15     5621.90     6504.14    205.23 o 
   5   4  15      336.82      289.45     34.12 o 
   6   4  15      335.04      241.45     31.14 o 
   7   4  15        6.16       44.24     26.23 o 
   8   4  15      695.32      637.43     46.83 o 
   9   4  15      666.76      531.59     49.70 o 
  10   4  15      364.93      319.49     45.87 o 
  11   4  15      322.14      268.05     46.65 o 
  12   4  15        1.52       16.40     39.39 o 
  13   4  15      318.48      450.61     62.77 o 
  14   4  15     1259.28     1215.95    109.14 o 
  15   4  15      565.42      512.66     80.44 o 
  16   4  15     1255.99     1241.81    138.30 o 
  17   4  15      104.12       91.49     78.94 o 
  18   4  15       35.98       59.59     78.16 o 
  19   4  15        5.80       84.33     81.24 o 
  20   4  15      109.65      118.79     70.71 o 
   1   5  15     1806.64     2101.75     77.32 o 
   2   5  15       51.34       55.74     34.53 o 
   3   5  15    25413.53    28948.86    689.08 o 
   4   5  15       35.90       13.20     28.23 o 
   5   5  15     7646.02     7706.34    200.58 o 
   6   5  15     2203.73     1313.40     86.11 o 
   7   5  15    17893.31    18884.47    514.61 o 
   8   5  15      576.49      437.31     42.80 o 
   9   5  15     1309.11     1307.84     63.01 o 
  10   5  15      145.79      118.85     39.21 o 
  11   5  15     1779.44     1798.28    110.03 o 
  12   5  15       42.04       23.73     46.45 o 
  13   5  15      655.59      755.91     77.13 o 
  14   5  15      145.88      151.19     66.96 o 
  15   5  15     8460.34     9443.88    483.88 o 
  16   5  15      473.34      471.16    101.64 o 
  17   5  15     1357.08     1270.53    197.18 o 
  18   5  15       38.82       15.15     76.55 o 
  19   5  15      262.53      181.33     82.68 o 
  20   5  15      131.36      113.48     93.72 o 
   0   6  15     2802.54     2883.53    140.71 o 
   1   6  15    13818.53    13648.11    398.59 o 
   2   6  15     1181.26     1635.05     78.41 o 
   3   6  15     1557.19     1114.09     68.49 o 
   4   6  15     1532.27     2165.00     81.89 o 
   5   6  15      939.66      973.38     62.14 o 
   6   6  15      151.50       95.13     34.77 o 
   7   6  15      130.55      323.86     32.07 o 
   8   6  15      478.31      561.85     47.29 o 
   9   6  15     4132.06     4524.75     97.07 o 
  10   6  15      356.54      329.59     59.98 o 
  11   6  15     3485.35     3153.42    119.25 o 
  12   6  15      308.91      290.39     73.30 o 
  13   6  15      669.00      575.04     87.79 o 
  14   6  15      606.16      767.64     97.57 o 
  15   6  15      110.97       72.84     71.10 o 
  16   6  15       46.20      141.45     83.03 o 
  17   6  15        0.67      -36.94     72.24 o 
  18   6  15       12.20       23.59     69.78 o 
  19   6  15      147.64      167.58     96.42 o 
  20   6  15        4.23       25.00     91.44 o 
   1   7  15     9415.08    10847.92    221.40 o 
   2   7  15     4295.16     4139.00    135.40 o 
   3   7  15    10687.41    11692.63    318.43 o 
   4   7  15      147.98      153.63     41.88 o 
   5   7  15     8891.88     8660.51    159.01 o 
   6   7  15      133.72      260.73     45.61 o 
   7   7  15    22158.52    22481.67    338.51 o 
   8   7  15      358.81      305.52     52.99 o 
   9   7  15     3723.70     4023.69    117.05 o 
  10   7  15      377.38      422.53     71.86 o 
  11   7  15      198.11      131.76     71.14 o 
  12   7  15      377.47      361.02     78.36 o 
  13   7  15      436.90      596.95     93.17 o 
  14   7  15      323.01      294.00     83.65 o 
  15   7  15     2201.22     2314.29    154.97 o 
  16   7  15        4.68        4.76     61.87 o 
  17   7  15     1569.28     1809.93    150.79 o 
  18   7  15        0.77      -32.43     73.32 o 
  19   7  15      437.78      682.00    129.71 o 
   0   8  15      627.11     1078.64    115.67 o 
   1   8  15    15128.55    16041.19    266.38 o 
   2   8  15      211.22      324.02     57.54 o 
   3   8  15     1965.15     1890.18     90.48 o 
   4   8  15      152.18      137.05     45.52 o 
   5   8  15      112.66      141.93     44.66 o 
   6   8  15      270.90      347.41     54.11 o 
   7   8  15     2209.90     2058.45     90.78 o 
   8   8  15      167.09       97.81     58.84 o 
   9   8  15      649.28      723.60     82.80 o 
  10   8  15     2031.85     2126.23    120.78 o 
  11   8  15      293.07      310.76     79.26 o 
  12   8  15      175.98      105.64     72.58 o 
  13   8  15     1647.64     1790.25    169.54 o 
  14   8  15        2.38       28.93     69.71 o 
  15   8  15      364.17      379.20     81.39 o 
  16   8  15       20.70       27.78     64.87 o 
  17   8  15       26.02       47.41     67.81 o 
  18   8  15      203.98      250.81    122.69 o 
  19   8  15       58.43      176.98    102.39 o 
   1   9  15        5.31       77.47     50.54 o 
   2   9  15       58.01       10.47     46.10 o 
   3   9  15     6423.97     6506.21    155.32 o 
   4   9  15        0.14      -13.83     42.34 o 
   5   9  15     5051.23     6071.71    143.06 o 
   6   9  15      357.26      406.21     58.10 o 
   7   9  15     4484.98     4745.78    150.70 o 
   8   9  15     1012.58      920.27     91.96 o 
   9   9  15       55.33        7.32     54.19 o 
  10   9  15       10.56      -47.23     55.40 o 
  11   9  15       14.29      -16.03     55.08 o 
  12   9  15      384.40      501.71    108.49 o 
  13   9  15      608.47      505.90     88.03 o 
  14   9  15      114.22       62.73     69.25 o 
  15   9  15     2422.69     2530.58    181.72 o 
  16   9  15        1.10        2.56     68.86 o 
  17   9  15     1123.90     1251.88    124.50 o 
  18   9  15        9.46       34.84     92.28 o 
   0  10  15      837.22      925.93    120.66 o 
   1  10  15     2177.58     2263.38    114.19 o 
   2  10  15        0.36       19.00     48.17 o 
   3  10  15      132.26      131.75     52.50 o 
   4  10  15       12.23       -6.68     45.57 o 
   5  10  15        5.92       -2.85     45.84 o 
   6  10  15      265.43      324.39     60.20 o 
   7  10  15     1592.64     1356.10    105.76 o 
   8  10  15      568.32      570.99     82.89 o 
   9  10  15     2485.50     2433.61    129.74 o 
  10  10  15       68.22       47.45     56.20 o 
  11  10  15      245.56      402.12     83.03 o 
  12  10  15        0.02      -24.87     61.56 o 
  13  10  15      299.77      342.04     81.35 o 
  14  10  15        6.60       42.54     68.40 o 
  15  10  15      118.04      164.87     74.96 o 
  16  10  15        1.58      -34.60     68.30 o 
  17  10  15        0.08       25.26     81.75 o 
   1  11  15      689.02      684.87     63.21 o 
   2  11  15        5.16       79.10     42.92 o 
   3  11  15       10.56       43.46     46.38 o 
   4  11  15        8.72      -21.64     45.49 o 
   5  11  15     3918.90     4061.83    124.59 o 
   6  11  15      120.23      177.89     60.46 o 
   7  11  15     1778.76     1943.54    113.91 o 
   8  11  15      290.54      273.04     68.27 o 
   9  11  15     1617.98     1713.18    112.75 o 
  10  11  15      189.99      167.73     72.92 o 
  11  11  15      305.96      261.39     78.74 o 
  12  11  15      103.25       89.08     73.18 o 
  13  11  15      583.80      638.01     98.72 o 
  14  11  15        0.97      -69.90     66.79 o 
  15  11  15      237.78      292.04     88.91 o 
  16  11  15       17.89      -21.80     81.38 o 
   0  12  15     1229.24     1107.50    113.44 o 
   1  12  15     3442.41     3505.50    141.86 o 
   2  12  15      127.02      140.90     55.31 o 
   3  12  15        7.04       -2.62     50.29 o 
   4  12  15      107.55      133.96     56.47 o 
   5  12  15       24.09       -9.40     49.15 o 
   6  12  15      576.05      676.09     88.07 o 
   7  12  15        4.48      -32.76     55.12 o 
   8  12  15       10.89       17.70     65.97 o 
   9  12  15     1612.58     1557.23    127.27 o 
  10  12  15       31.58       57.04     70.62 o 
  11  12  15      212.79      328.13     84.88 o 
  12  12  15        2.43       24.72     68.36 o 
  13  12  15      535.65      521.82     99.93 o 
  14  12  15       18.22       17.93     76.13 o 
  15  12  15      106.36      140.09     85.18 o 
   1  13  15        2.45      -51.49     51.64 o 
   2  13  15       92.47       25.80     54.29 o 
   3  13  15     1158.05     1279.00     97.36 o 
   4  13  15       32.29       90.48     57.79 o 
   5  13  15      882.35      775.56     92.15 o 
   6  13  15       91.49      108.73     66.56 o 
   7  13  15      355.36      318.27     89.30 o 
   8  13  15       36.48       71.62     74.38 o 
   9  13  15      700.78      735.98    103.69 o 
  10  13  15      140.30      114.17     74.35 o 
  11  13  15       42.36        9.11     70.83 o 
  12  13  15        0.37       28.33     74.07 o 
  13  13  15      300.35      340.07     92.36 o 
  14  13  15      172.79       74.20     84.42 o 
   0  14  15      802.67      679.21    137.78 o 
   1  14  15     4838.45     4747.21    173.58 o 
   2  14  15      491.03      509.96     77.73 o 
   3  14  15      802.67      833.29     86.86 o 
   4  14  15        5.27       11.40     55.85 o 
   5  14  15      479.02      424.43     83.10 o 
   6  14  15       32.25      -55.87     69.41 o 
   7  14  15      439.09      478.01     98.60 o 
   8  14  15       14.33       41.19     80.40 o 
   9  14  15     1886.65     1757.31    141.46 o 
  10  14  15       13.79      -54.59     71.75 o 
  11  14  15      816.48      877.41    117.53 o 
  12  14  15        4.08      -44.54     76.55 o 
  13  14  15      827.26      745.84    117.31 o 
   1  15  15        0.73      -54.91     65.39 o 
   2  15  15        0.68       76.92     70.35 o 
   3  15  15      459.72      460.22     78.94 o 
   4  15  15       72.46       66.11     77.97 o 
   5  15  15     1195.70     1246.59    129.91 o 
   6  15  15        1.35       -9.68     75.21 o 
   7  15  15      868.51      759.18    116.44 o 
   8  15  15        7.21        2.65     82.03 o 
   9  15  15        0.19       68.71     88.96 o 
  10  15  15       85.46      101.67     90.07 o 
  11  15  15       53.10        0.53     81.33 o 
   0  16  15        4.59       26.98    102.48 o 
   1  16  15     1933.28     1924.92    140.75 o 
   2  16  15       78.25       44.63     72.34 o 
   3  16  15      621.36      476.34    119.50 o 
   4  16  15        3.20       36.61     91.47 o 
   5  16  15       16.58      -44.73     77.44 o 
   6  16  15      126.64       93.45     84.16 o 
   7  16  15      253.60      213.28     94.39 o 
   8  16  15      152.26      167.21     94.12 o 
   9  16  15     1738.76     1598.52    157.68 o 
   1  17  15      155.14      235.75     89.78 o 
   2  17  15        0.81       17.71     80.78 o 
   3  17  15       14.08        8.47     93.50 o 
   4  17  15       22.15       36.51     97.02 o 
   5  17  15      224.74      183.83    107.77 o 
   6  17  15       24.48     -113.07     78.73 o 
   0   0  16    72627.57    70909.95   6213.21 o 
   1   0  16   141579.75   136670.52   6588.59 o 
   2   0  16    27227.37    27232.71   1914.50 o 
   3   0  16     9405.21    10892.49    790.41 o 
   4   0  16     2038.61     1006.39     84.04 o 
   5   0  16      202.36      108.40     35.34 o 
   6   0  16      631.03      772.03    110.23 o 
   7   0  16      647.78      707.10     83.53 o 
   8   0  16        5.50      115.91     44.79 o 
   9   0  16     9817.85    10960.69   1192.00 o 
  10   0  16     7383.39     9131.91    951.69 o 
  11   0  16    12097.49    13514.47   1552.14 o 
  12   0  16     3495.24     2722.43    390.12 o 
  13   0  16      541.57      493.01    122.91 o 
  14   0  16        5.56      -29.42     67.10 o 
  15   0  16     5038.56     5563.72    561.17 o 
  16   0  16       15.55      149.18     92.58 o 
  17   0  16      160.04      160.64     93.47 o 
  18   0  16     3102.65     3659.68    517.12 o 
  19   0  16     1518.47     1174.21    193.75 o 
  20   0  16      211.98      251.47    132.20 o 
  21   0  16      103.03       97.31    116.82 o 
   1   1  16        1.31       32.01     19.78 o 
   2   1  16      865.64     1236.47     95.26 o 
   3   1  16     2384.39     3006.58    134.08 o 
   4   1  16       21.00       90.44     26.18 o 
   5   1  16     4072.54     5116.83    234.85 o 
   6   1  16      289.99      192.58     30.88 o 
   7   1  16      273.44      433.96     40.61 o 
   8   1  16      101.33       64.79     29.63 o 
   9   1  16     1339.51     1556.81     84.49 o 
  10   1  16     2724.32     2685.71    196.54 o 
  11   1  16      559.16      534.00     55.74 o 
  12   1  16     2198.31     2640.89    197.45 o 
  13   1  16       21.56        7.77     45.11 o 
  14   1  16     1970.69     2383.49    188.45 o 
  15   1  16       29.27       10.55     55.62 o 
  16   1  16      118.50       93.50     68.96 o 
  17   1  16        2.07       49.38     74.67 o 
  18   1  16       53.12       57.93     66.03 o 
  19   1  16      194.00       96.10     73.28 o 
  20   1  16       84.88       47.55     76.79 o 
  21   1  16        2.46      -16.52     73.24 o 
   0   2  16    35295.74    39179.86   2211.87 o 
   1   2  16     7261.30     7894.93    296.72 o 
   2   2  16    26164.41    26735.72   1072.65 o 
   3   2  16    15015.54    13941.99    682.73 o 
   4   2  16    34774.37    30196.45   1615.75 o 
   5   2  16      284.75      159.91     28.62 o 
   6   2  16     5957.13     5967.20    299.08 o 
   7   2  16     4188.19     4343.17    190.29 o 
   8   2  16    17214.87    14570.76    697.53 o 
   9   2  16     6314.55     6066.10    407.45 o 
  10   2  16    10579.07    11312.50    718.77 o 
  11   2  16     6338.64     7153.83    524.01 o 
  12   2  16     1471.86     2032.85    155.91 o 
  13   2  16      178.25      182.20     56.84 o 
  14   2  16        0.96      -36.61     46.26 o 
  15   2  16       16.94       -4.24     55.01 o 
  16   2  16       62.58       38.76     66.27 o 
  17   2  16        2.63      -19.85     66.68 o 
  18   2  16      232.68      120.98     74.00 o 
  19   2  16        6.74       41.51     69.65 o 
  20   2  16      279.21      222.78     92.99 o 
  21   2  16      268.35      299.26     99.07 o 
   1   3  16      184.53      189.10     23.60 o 
   2   3  16     2176.35     3270.95    138.72 o 
   3   3  16     1203.35     1549.28     94.55 o 
   4   3  16     4027.65     4323.67    201.47 o 
   5   3  16      531.18      556.84     41.50 o 
   6   3  16        5.37      -15.53     24.96 o 
   7   3  16     1117.14     1057.45     52.22 o 
   8   3  16     3298.23     3296.22    163.15 o 
   9   3  16     2502.93     2378.51    134.33 o 
  10   3  16     1312.24      968.02    100.68 o 
  11   3  16     1929.86     2264.98    160.04 o 
  12   3  16      389.15      422.05     53.88 o 
  13   3  16      170.36      103.47     44.81 o 
  14   3  16      699.24      722.43     95.11 o 
  15   3  16     1455.24     1508.31    116.13 o 
  16   3  16        5.15       47.67     57.37 o 
  17   3  16        1.45        7.87     65.73 o 
  18   3  16      457.98      382.82     88.85 o 
  19   3  16       89.44       68.42     72.05 o 
  20   3  16      106.16       85.09     76.86 o 
   0   4  16    11114.89     8007.11    572.52 o 
   1   4  16    19641.06    18027.91    747.83 o 
   2   4  16    13291.43    13030.29    312.42 o 
   3   4  16       49.85       44.83     29.48 o 
   4   4  16     6189.12     4846.05    280.76 o 
   5   4  16        0.08       18.45     25.41 o 
   6   4  16     1277.69     1521.61    105.56 o 
   7   4  16        4.80       -7.91     24.13 o 
   8   4  16     2395.37     2745.23    139.17 o 
   9   4  16     2650.52     2825.24    133.79 o 
  10   4  16     1941.34     1698.61     76.82 o 
  11   4  16     1411.85     1670.54    108.40 o 
  12   4  16      254.79      316.58     50.05 o 
  13   4  16      818.93      737.29     72.32 o 
  14   4  16      212.21      218.35     58.25 o 
  15   4  16      963.78      887.37    116.80 o 
  16   4  16      604.06      601.73    107.81 o 
  17   4  16       68.27       57.54     75.25 o 
  18   4  16      447.88      404.96    126.87 o 
  19   4  16      516.56      498.51     98.12 o 
  20   4  16      121.36      128.58     73.00 o 
   1   5  16       14.58      -11.51     32.46 o 
   2   5  16    12917.49    11289.14    309.27 o 
   3   5  16     2128.89     2661.53     78.29 o 
   4   5  16      290.14      365.97     41.05 o 
   5   5  16     1836.23     1875.09     78.46 o 
   6   5  16      485.49      377.35     38.14 o 
   7   5  16      569.34      666.84     56.97 o 
   8   5  16        0.67       40.26     31.46 o 
   9   5  16      439.35      488.31     46.16 o 
  10   5  16     5536.58     5366.65    172.45 o 
  11   5  16      142.86      297.93     54.92 o 
  12   5  16     3819.21     3927.93    191.28 o 
  13   5  16      210.32      225.34     67.85 o 
  14   5  16     1851.49     1658.78    156.87 o 
  15   5  16        2.38       30.84     63.62 o 
  16   5  16      445.94      564.33    105.64 o 
  17   5  16       46.49       92.28     81.15 o 
  18   5  16       31.41      -40.66     73.30 o 
  19   5  16      122.17      109.41     83.45 o 
  20   5  16        4.78       -6.91     88.24 o 
   0   6  16     5973.83     7386.21    374.41 o 
   1   6  16    11527.21    13184.73    400.44 o 
   2   6  16    13778.89    15246.13    362.65 o 
   3   6  16     1883.05     2162.67     85.14 o 
   4   6  16     2184.78     1827.80     78.04 o 
   5   6  16     1641.48     1334.23     71.32 o 
   6   6  16        7.02      -11.79     32.22 o 
   7   6  16     3545.94     3962.00    196.32 o 
   8   6  16    11041.17    13020.31    230.33 o 
   9   6  16     3415.69     3805.15     97.49 o 
  10   6  16    11201.76    12414.58    330.93 o 
  11   6  16     2957.51     2928.48    141.24 o 
  12   6  16      565.07      462.00     81.29 o 
  13   6  16     1926.32     1882.56    132.41 o 
  14   6  16       55.80       13.09     64.80 o 
  15   6  16        0.77       12.42     64.70 o 
  16   6  16       24.31       54.72     76.68 o 
  17   6  16      122.63      173.80     88.13 o 
  18   6  16        9.43       -1.63     71.10 o 
  19   6  16       22.11       -4.88     72.54 o 
   1   7  16     6066.38     7040.07    183.50 o 
   2   7  16     2139.97     1811.44     87.36 o 
   3   7  16     1095.31     1402.46     79.61 o 
   4   7  16      246.11      150.97     42.36 o 
   5   7  16     4034.65     4298.57    118.07 o 
   6   7  16      676.61      796.02     64.04 o 
   7   7  16     9757.71     9696.41    192.98 o 
   8   7  16      333.65      540.35     71.99 o 
   9   7  16      986.00     1101.78     93.37 o 
  10   7  16      903.44     1051.59     93.62 o 
  11   7  16      217.79      308.38     75.29 o 
  12   7  16        4.02      -14.72     62.98 o 
  13   7  16     1053.71     1135.90    115.40 o 
  14   7  16      572.72      613.06     96.72 o 
  15   7  16       43.87       19.76     71.67 o 
  16   7  16       44.67       56.59     74.26 o 
  17   7  16      187.37       68.43     76.82 o 
  18   7  16      780.78      714.69    113.32 o 
  19   7  16      112.20      135.62     97.49 o 
   0   8  16     5738.29     6670.83    237.80 o 
   1   8  16    18069.26    19348.72    439.48 o 
   2   8  16     4757.26     4913.61    149.46 o 
   3   8  16     4083.25     3707.55    113.20 o 
   4   8  16      283.88      374.93     55.96 o 
   5   8  16      835.60      702.20     65.90 o 
   6   8  16     8066.69     9130.33    172.57 o 
   7   8  16     2861.75     2957.99    126.03 o 
   8   8  16       99.65       46.35     55.04 o 
   9   8  16     5199.65     5066.74    157.25 o 
  10   8  16     2483.08     2175.16    121.62 o 
  11   8  16      884.83      912.61    106.85 o 
  12   8  16     2431.57     2545.15    155.15 o 
  13   8  16      530.82      641.13    101.13 o 
  14   8  16     2551.97     2895.30    167.03 o 
  15   8  16      501.66      469.37     97.15 o 
  16   8  16      442.82      479.40     90.38 o 
  17   8  16      130.97      161.35     83.25 o 
  18   8  16      260.00      231.36    106.30 o 
   1   9  16     1739.55     1769.06    103.32 o 
   2   9  16     5480.84     5650.98    148.93 o 
   3   9  16       36.81       33.19     47.60 o 
   4   9  16     1378.97     1412.39     87.78 o 
   5   9  16      905.02      874.52     74.14 o 
   6   9  16     1730.66     1591.69     90.84 o 
   7   9  16      197.46      132.97     58.89 o 
   8   9  16     4409.39     4015.21    147.35 o 
   9   9  16       25.14       51.52     57.46 o 
  10   9  16     1133.04     1306.70    104.71 o 
  11   9  16       91.48      119.30     62.63 o 
  12   9  16      127.17       61.45     73.76 o 
  13   9  16       32.40       37.56     69.74 o 
  14   9  16      437.75      396.50     85.64 o 
  15   9  16      165.73       63.37     69.04 o 
  16   9  16      713.08      701.37    102.12 o 
  17   9  16      126.13      194.82     81.94 o 
  18   9  16      118.28      135.94    104.70 o 
   0  10  16     6076.42     5601.27    220.96 o 
   1  10  16      127.96      156.10     58.42 o 
   2  10  16     2302.83     2529.87    116.20 o 
   3  10  16      718.61      877.54     83.96 o 
   4  10  16      491.34      741.31     75.02 o 
   5  10  16      156.34      134.45     53.50 o 
   6  10  16      445.05      526.83     68.03 o 
   7  10  16      558.98      502.69     79.49 o 
   8  10  16     2684.07     2941.22    137.15 o 
   9  10  16     1217.23     1387.29    110.99 o 
  10  10  16      797.04      917.27     98.56 o 
  11  10  16      871.70     1071.73    107.62 o 
  12  10  16      104.68      129.90     71.62 o 
  13  10  16      126.45      143.38     73.10 o 
  14  10  16        0.42      -82.49     64.17 o 
  15  10  16        1.80       25.16     70.80 o 
  16  10  16        4.46        1.58     72.16 o 
  17  10  16       12.59      -33.36     82.27 o 
   1  11  16     1558.38     1294.61     88.16 o 
   2  11  16     1903.58     1890.33     98.14 o 
   3  11  16        6.97       41.50     53.98 o 
   4  11  16      151.75      182.13     61.00 o 
   5  11  16       90.05      141.57     58.46 o 
   6  11  16     2119.24     2318.15    132.65 o 
   7  11  16     2648.21     2861.94    128.24 o 
   8  11  16      667.37      698.03     83.61 o 
   9  11  16      243.05      196.90     65.70 o 
  10  11  16        2.55       19.06     65.65 o 
  11  11  16       44.17       52.81     70.63 o 
  12  11  16      149.01      164.00     75.27 o 
  13  11  16       55.26        6.23     68.60 o 
  14  11  16      129.32      135.63     79.26 o 
  15  11  16        5.11      -56.99     67.65 o 
  16  11  16       35.43       14.55     79.26 o 
   0  12  16      537.76      561.13     94.04 o 
   1  12  16     1336.00     1298.48     94.55 o 
   2  12  16      236.74      250.68     60.86 o 
   3  12  16      290.06      395.50     65.76 o 
   4  12  16       49.82       18.67     52.68 o 
   5  12  16       30.31       66.57     52.54 o 
   6  12  16      300.76      334.32     76.52 o 
   7  12  16      220.45      145.30     64.48 o 
   8  12  16      358.82      346.35     85.18 o 
   9  12  16      403.19      384.95     87.14 o 
  10  12  16      289.02      271.05     82.51 o 
  11  12  16       35.45       63.00     71.26 o 
  12  12  16      681.70      794.25    108.86 o 
  13  12  16      224.24      151.24     80.04 o 
  14  12  16       33.99       -4.81     71.35 o 
  15  12  16      196.63      210.39     86.78 o 
   1  13  16       10.92       66.50     58.19 o 
   2  13  16     1090.95     1220.96     96.69 o 
   3  13  16      293.34      426.02     71.42 o 
   4  13  16     1817.60     1678.96    109.66 o 
   5  13  16     1417.31     1460.79    117.24 o 
   6  13  16      917.58      767.88     96.18 o 
   7  13  16      233.74      152.03     78.81 o 
   8  13  16     1440.68     1548.17    130.99 o 
   9  13  16       49.86      108.76     76.87 o 
  10  13  16      102.72      -37.84     67.92 o 
  11  13  16      340.76      278.03     89.16 o 
  12  13  16       20.71       -5.84     76.86 o 
  13  13  16       19.64        3.33     79.43 o 
  14  13  16      270.58      239.41     93.52 o 
   0  14  16     1331.65     1533.36    175.89 o 
   1  14  16      949.04     1016.14    108.48 o 
   2  14  16      678.40      713.51     84.75 o 
   3  14  16       11.82        5.26     57.27 o 
   4  14  16     1736.12     1499.27    120.69 o 
   5  14  16      517.29      440.18     85.57 o 
   6  14  16      238.55      235.78     85.83 o 
   7  14  16       72.54       59.67     79.91 o 
   8  14  16      517.17      401.47     99.21 o 
   9  14  16      444.91      502.37     99.26 o 
  10  14  16      430.89      265.04     89.90 o 
  11  14  16      377.63      414.87     98.76 o 
  12  14  16       26.46       -5.57     78.86 o 
   1  15  16      335.53      295.67     82.25 o 
   2  15  16        2.09      -39.73     64.06 o 
   3  15  16      461.38      374.93     84.26 o 
   4  15  16     1217.70     1068.10    126.02 o 
   5  15  16      711.41      592.80    108.55 o 
   6  15  16     1256.69     1273.82    138.19 o 
   7  15  16     1406.50     1299.13    139.24 o 
   8  15  16      662.73      586.92    116.38 o 
   9  15  16     1484.36     1509.54    152.08 o 
  10  15  16        5.10      -11.29     84.01 o 
  11  15  16       63.65       27.53     83.25 o 
   0  16  16      299.97      444.96    133.06 o 
   1  16  16      478.31      456.18     91.14 o 
   2  16  16        2.65      -13.27     71.56 o 
   3  16  16       59.42       30.54     95.12 o 
   4  16  16       40.26        6.86     91.88 o 
   5  16  16        5.03      -15.34     79.41 o 
   6  16  16      104.16       78.74     83.43 o 
   7  16  16      214.45      181.53     96.04 o 
   8  16  16      176.66      135.17     90.91 o 
   9  16  16       44.43      -15.29     88.55 o 
   1  17  16       16.76       -9.13     79.09 o 
   2  17  16      669.59      647.72    131.87 o 
   3  17  16      146.73      201.53    108.92 o 
   4  17  16      338.43      375.62    120.58 o 
   5  17  16      543.62      517.98    130.39 o 
   1   1  17      317.64      268.63     27.09 o 
   2   1  17    64614.31    65636.66   3053.76 o 
   3   1  17      132.24       90.52     25.31 o 
   4   1  17    15392.12    14912.00    774.14 o 
   5   1  17      313.40      345.48     37.55 o 
   6   1  17    14970.77    14332.77    845.15 o 
   7   1  17      444.79      433.19     41.94 o 
   8   1  17    15641.27    15630.65    914.89 o 
   9   1  17      367.66      362.12     41.28 o 
  10   1  17     2283.75     2668.67    156.43 o 
  11   1  17        0.37       22.19     38.84 o 
  12   1  17       33.86       47.70     48.09 o 
  13   1  17      469.43      446.45     71.42 o 
  14   1  17     2778.46     2962.08    204.00 o 
  15   1  17       11.29       49.94     65.39 o 
  16   1  17     6371.95     7081.64    674.01 o 
  17   1  17       80.83       34.56     69.33 o 
  18   1  17     1007.89      964.46    126.64 o 
  19   1  17        3.42      -10.79     64.53 o 
  20   1  17      157.69      107.64     82.20 o 
   0   2  17    10043.36     9908.20    608.48 o 
   1   2  17     5402.69     4538.57    202.94 o 
   2   2  17     1248.62     1454.48     95.34 o 
   3   2  17      307.66      425.70     34.39 o 
   4   2  17       17.44       77.95     26.98 o 
   5   2  17     3136.11     4185.26    191.99 o 
   6   2  17      646.43      811.95     47.11 o 
   7   2  17      547.34      505.43     41.08 o 
   8   2  17      398.50      318.49     38.10 o 
   9   2  17      665.02     1029.28     92.11 o 
  10   2  17       17.41       -2.69     37.83 o 
  11   2  17        4.49       -4.60     40.06 o 
  12   2  17      760.74      924.39     72.41 o 
  13   2  17       34.57       32.83     51.66 o 
  14   2  17       45.25       63.49     55.17 o 
  15   2  17        1.72       -0.70     56.65 o 
  16   2  17        7.55      -45.94     61.50 o 
  17   2  17       87.09       70.51     69.79 o 
  18   2  17       42.01        0.20     66.57 o 
  19   2  17       98.64       -2.34     77.00 o 
  20   2  17        5.46      -46.54     64.43 o 
   1   3  17      492.30      548.66     33.40 o 
   2   3  17    16789.30    16140.74    777.77 o 
   3   3  17      359.51      194.26     30.37 o 
   4   3  17    26298.45    25928.42   1359.91 o 
   5   3  17      364.65      456.05     37.34 o 
   6   3  17     3232.07     3022.44    145.45 o 
   7   3  17       34.46       16.39     21.69 o 
   8   3  17     4531.82     4799.55    218.81 o 
   9   3  17      455.35      381.23     45.02 o 
  10   3  17      721.53      655.89     58.85 o 
  11   3  17     3882.93     4602.17    271.61 o 
  12   3  17      318.87      373.80     52.43 o 
  13   3  17      289.52      291.56     52.87 o 
  14   3  17      456.42      381.57     67.99 o 
  15   3  17       64.96      -33.49     60.50 o 
  16   3  17     3699.67     3475.15    165.76 o 
  17   3  17       76.40       50.15     68.59 o 
  18   3  17      568.97      763.52    108.33 o 
  19   3  17      281.63      192.41     83.17 o 
  20   3  17       87.76       30.57     75.31 o 
   0   4  17     1528.50      997.68    124.16 o 
   1   4  17     2329.73     1602.71     66.04 o 
   2   4  17      140.98      129.47     33.77 o 
   3   4  17     8215.46     9704.49    389.01 o 
   4   4  17        9.31      104.05     30.83 o 
   5   4  17       83.20       22.40     26.14 o 
   6   4  17        2.51      -26.82     24.26 o 
   7   4  17     2173.19     1640.00     70.82 o 
   8   4  17     1900.14     2067.98     86.71 o 
   9   4  17     1745.21     1960.51    111.85 o 
  10   4  17        7.11       13.05     34.95 o 
  11   4  17      248.52      245.75     47.11 o 
  12   4  17      169.73      184.36     46.67 o 
  13   4  17       23.09        1.04     55.08 o 
  14   4  17     2432.16     2571.23    246.16 o 
  15   4  17      730.79      702.59    111.34 o 
  16   4  17      883.64      792.05    115.88 o 
  17   4  17       71.42       70.07     78.90 o 
  18   4  17       17.31       -5.63     65.82 o 
  19   4  17        5.72       -1.71     68.17 o 
  20   4  17       48.73       64.82     77.37 o 
   1   5  17     9697.54     8547.23    462.27 o 
   2   5  17     6641.17     6644.05    235.89 o 
   3   5  17     6488.06     5704.24    165.39 o 
   4   5  17     3333.56     3570.74     99.28 o 
   5   5  17       23.73       35.71     28.14 o 
   6   5  17    14994.36    14417.52    581.15 o 
   7   5  17     1147.10      800.80     62.74 o 
   8   5  17     2687.03     2863.34     78.53 o 
   9   5  17      334.66      281.38     41.63 o 
  10   5  17        6.14       13.85     36.09 o 
  11   5  17      227.67      217.60     65.63 o 
  12   5  17      185.73      140.22     64.47 o 
  13   5  17      800.71      664.31     88.90 o 
  14   5  17       38.86       84.02     65.07 o 
  15   5  17        6.44       30.87     79.38 o 
  16   5  17     3567.15     3614.59    193.61 o 
  17   5  17        1.43       30.94     75.68 o 
  18   5  17     1032.23     1066.83    136.27 o 
  19   5  17       18.02       -2.54     80.67 o 
  20   5  17      231.13      378.95     89.45 o 
   0   6  17     9423.64    10535.26    499.79 o 
   1   6  17     2522.65     2920.94    131.33 o 
   2   6  17       76.67       88.20     41.84 o 
   3   6  17     6068.38     6513.97    132.08 o 
   4   6  17     3032.00     2817.78    132.51 o 
   5   6  17     6156.97     6092.80    136.54 o 
   6   6  17      324.66      325.35     50.26 o 
   7   6  17        1.52        4.94     39.46 o 
   8   6  17     3032.71     2656.57     94.66 o 
   9   6  17     1533.99     1556.21     82.77 o 
  10   6  17     1574.82     1516.63    104.68 o 
  11   6  17      122.60      181.44     67.04 o 
  12   6  17       89.54       87.55     63.49 o 
  13   6  17       61.52       97.38     65.95 o 
  14   6  17      330.06      326.81     81.38 o 
  15   6  17        9.92       58.57     69.18 o 
  16   6  17       14.08        7.88     75.71 o 
  17   6  17      140.50       96.29     87.29 o 
  18   6  17        7.81       10.38     79.36 o 
  19   6  17       21.19       19.80     73.74 o 
   1   7  17        4.23      -54.70     41.15 o 
   2   7  17     1140.52     1028.59     73.01 o 
   3   7  17       62.00       66.06     41.78 o 
   4   7  17     9314.71    10291.81    269.82 o 
   5   7  17      151.00      138.30     44.77 o 
   6   7  17    22873.59    23495.17    372.95 o 
   7   7  17     2577.55     2818.38     94.02 o 
   8   7  17     5869.23     5733.35    160.89 o 
   9   7  17        9.06        3.32     52.80 o 
  10   7  17      350.72      397.82     72.22 o 
  11   7  17      728.56      594.33     90.58 o 
  12   7  17     1465.78     1562.50    129.29 o 
  13   7  17     1084.14      931.45    108.44 o 
  14   7  17     1090.63     1192.57    120.55 o 
  15   7  17        1.27      -35.23     66.66 o 
  16   7  17     1541.09     1537.28    158.33 o 
  17   7  17       40.78       24.22     86.32 o 
  18   7  17     1380.58     1515.35    147.97 o 
  19   7  17      192.32      141.26     97.27 o 
   0   8  17    26761.37    29172.71   1084.55 o 
   1   8  17        2.87       19.04     46.95 o 
   2   8  17     2782.64     2331.57    104.63 o 
   3   8  17      696.89      753.41     69.19 o 
   4   8  17      243.08      261.19     52.92 o 
   5   8  17      258.70      284.81     53.13 o 
   6   8  17       39.84       79.18     44.90 o 
   7   8  17      121.75       96.59     58.67 o 
   8   8  17      855.70      955.99     91.31 o 
   9   8  17     1149.99     1144.12     97.72 o 
  10   8  17     2576.87     2753.65    130.86 o 
  11   8  17      213.44      244.31     69.25 o 
  12   8  17     1312.91     1285.99    124.10 o 
  13   8  17       50.49      105.42     76.55 o 
  14   8  17      576.23      618.74    104.36 o 
  15   8  17      291.75      250.37     87.46 o 
  16   8  17      145.62      200.86     76.17 o 
  17   8  17      183.79      110.88     83.23 o 
  18   8  17       70.52       39.60     82.46 o 
   1   9  17     1184.53      845.72     80.04 o 
   2   9  17     4526.68     4551.58    139.64 o 
   3   9  17        0.84       13.40     45.37 o 
   4   9  17     4096.23     3836.45    121.29 o 
   5   9  17       73.52       43.08     46.66 o 
   6   9  17     1697.73     1584.43     92.10 o 
   7   9  17       19.33       34.55     58.98 o 
   8   9  17     3702.54     3872.24    146.97 o 
   9   9  17      750.40      560.49     79.92 o 
  10   9  17      321.42      335.68     73.65 o 
  11   9  17      387.54      464.65     81.42 o 
  12   9  17      188.74      166.83     80.82 o 
  13   9  17      296.46      304.64     89.38 o 
  14   9  17      754.05      822.75    114.19 o 
  15   9  17       26.94       13.70     67.92 o 
  16   9  17     1002.87      983.72    113.72 o 
  17   9  17        1.57     -108.25     72.17 o 
  18   9  17      294.67      332.87    116.59 o 
   0  10  17     3515.27     3328.15    186.64 o 
   1  10  17      512.42      408.21     70.78 o 
   2  10  17     3649.26     3726.92    135.45 o 
   3  10  17      445.29      340.08     66.81 o 
   4  10  17      416.21      506.36     68.47 o 
   5  10  17      327.26      299.28     61.39 o 
   6  10  17      459.17      333.80     73.81 o 
   7  10  17      409.66      462.69     81.09 o 
   8  10  17      781.57      758.71     88.74 o 
   9  10  17      116.01      159.47     68.81 o 
  10  10  17      952.78     1074.73    105.70 o 
  11  10  17      126.74      193.93     82.89 o 
  12  10  17      556.50      673.46     96.46 o 
  13  10  17       90.05       98.65     75.10 o 
  14  10  17       44.44       28.31     70.68 o 
  15  10  17       20.55       74.77     74.03 o 
  16  10  17       67.46       92.62     77.62 o 
  17  10  17      224.33      102.48     91.81 o 
   1  11  17      895.50      677.91     84.03 o 
   2  11  17       13.48       35.92     55.75 o 
   3  11  17      644.10      938.38     90.97 o 
   4  11  17       94.60       73.15     57.96 o 
   5  11  17       52.03       47.74     54.14 o 
   6  11  17     3052.18     2980.01    140.58 o 
   7  11  17      153.03      148.66     68.47 o 
   8  11  17       37.39       26.91     61.81 o 
   9  11  17      306.55      314.52     72.78 o 
  10  11  17       24.94       89.76     70.11 o 
  11  11  17      399.12      361.07     84.69 o 
  12  11  17       40.69       12.47     67.41 o 
  13  11  17       33.03      -19.18     67.40 o 
  14  11  17      285.78      256.56     85.60 o 
  15  11  17       58.42       -9.29     68.07 o 
  16  11  17       77.12       16.74     77.93 o 
   0  12  17     7398.03     6453.76    355.96 o 
   1  12  17      373.68      394.95     67.90 o 
   2  12  17     1481.51     1572.33    103.00 o 
   3  12  17       61.32       23.84     52.26 o 
   4  12  17      771.95      905.66     84.60 o 
   5  12  17      133.12       92.10     62.43 o 
   6  12  17     1222.70     1097.55    104.76 o 
   7  12  17      309.94      236.89     69.09 o 
   8  12  17      306.78      405.91     78.75 o 
   9  12  17       25.00       19.98     69.23 o 
  10  12  17      431.90      351.57     87.99 o 
  11  12  17      176.99      183.35     81.01 o 
  12  12  17       77.03       80.83     74.14 o 
  13  12  17       33.41      -10.93     75.99 o 
  14  12  17      613.93      715.72    111.94 o 
  15  12  17       95.16       35.11     81.10 o 
   1  13  17     1211.25     1132.52     95.04 o 
   2  13  17      145.82       88.81     59.05 o 
   3  13  17       83.97       40.49     56.62 o 
   4  13  17      623.77      715.46     83.37 o 
   5  13  17        1.60        8.33     65.67 o 
   6  13  17     2100.37     2313.15    139.67 o 
   7  13  17      294.14      340.51     92.51 o 
   8  13  17      682.76      624.52    101.30 o 
   9  13  17      392.48      446.79     93.92 o 
  10  13  17       11.96       20.89     73.76 o 
  11  13  17        0.21       -9.07     71.72 o 
  12  13  17       15.18       -3.14     76.19 o 
  13  13  17       81.19      112.48     84.72 o 
  14  13  17      337.21      269.03     93.78 o 
   0  14  17     9783.04     9739.02    331.66 o 
   1  14  17       51.51       77.33     71.71 o 
   2  14  17     1357.84     1385.90    114.48 o 
   3  14  17       11.53       25.55     57.87 o 
   4  14  17      655.37      407.48     83.71 o 
   5  14  17       94.44      116.87     72.15 o 
   6  14  17       52.17       22.67     78.13 o 
   7  14  17      304.93      253.17     89.48 o 
   8  14  17     1490.76     1355.54    141.39 o 
   9  14  17       56.61       68.25     79.39 o 
  10  14  17     1382.28     1558.26    139.60 o 
  11  14  17       34.67      -33.26     78.33 o 
  12  14  17      674.26      717.37    115.45 o 
   1  15  17       44.88       -8.51     68.00 o 
   2  15  17       93.18       38.08     67.69 o 
   3  15  17       11.84      -20.88     75.12 o 
   4  15  17      146.30      125.75     71.86 o 
   5  15  17        7.65       29.41     79.31 o 
   6  15  17      708.40      653.49    112.85 o 
   7  15  17        0.07        1.04     79.51 o 
   8  15  17      530.20      529.79    113.95 o 
   9  15  17      175.43      173.86     98.05 o 
  10  15  17       88.80       33.21     87.70 o 
   0  16  17     3204.48     2676.37    231.81 o 
   1  16  17       10.49       34.54     72.30 o 
   2  16  17     2095.50     2082.41    145.35 o 
   3  16  17        8.39      -12.17     87.17 o 
   4  16  17       88.42       24.41     91.64 o 
   5  16  17      359.84      324.98     99.20 o 
   6  16  17       34.93       -0.09     82.95 o 
   7  16  17      333.52      328.12    102.34 o 
   8  16  17      965.68      719.96    125.04 o 
   1  17  17       13.30      -15.75     76.80 o 
   2  17  17        3.03       27.70     97.54 o 
   3  17  17        1.29       74.82     95.80 o 
   4  17  17       98.23      103.36    105.19 o 
   5  17  17       31.98        5.71    101.11 o 
   0   0  18    47144.04    47290.25   3985.34 o 
   1   0  18     3923.58     4489.96    174.34 o 
   2   0  18    55375.47    52937.45   3781.04 o 
   3   0  18    16481.15    12547.03    882.34 o 
   4   0  18      529.10      322.31     47.71 o 
   5   0  18     2871.17     3663.36    245.10 o 
   6   0  18     7441.59     7714.83    742.86 o 
   7   0  18     5060.31     4332.70    488.85 o 
   8   0  18     2787.64     2555.36    321.11 o 
   9   0  18    13698.16    11830.50   1119.43 o 
  10   0  18     8287.22     8001.87    838.03 o 
  11   0  18     8158.56     8265.23   1219.16 o 
  12   0  18     2914.68     2797.16    365.25 o 
  13   0  18      135.90      140.86     79.87 o 
  14   0  18    16842.43    16640.50   2669.98 o 
  15   0  18       83.10       77.20     83.48 o 
  16   0  18        3.28      -29.69     82.51 o 
  17   0  18      611.62      604.03    144.61 o 
  18   0  18      295.51      239.05    125.35 o 
  19   0  18        6.14      125.98    112.72 o 
  20   0  18      121.55      159.98    121.57 o 
   1   1  18      132.53       86.25     23.70 o 
   2   1  18      231.04      778.26     67.88 o 
   3   1  18     1440.15     1062.28     62.14 o 
   4   1  18      449.10      603.11     40.59 o 
   5   1  18     9526.07    10199.83    541.56 o 
   6   1  18       67.67      286.23     37.50 o 
   7   1  18     4150.13     3281.94    261.19 o 
   8   1  18     1021.41     1205.93     71.59 o 
   9   1  18      329.94      399.38     43.62 o 
  10   1  18      771.68     1183.11     91.96 o 
  11   1  18      943.43      979.99     86.43 o 
  12   1  18      127.08      119.75     52.38 o 
  13   1  18       15.49      -50.06     50.17 o 
  14   1  18       20.12       22.68     61.55 o 
  15   1  18      519.61      575.48     88.79 o 
  16   1  18     1004.51     1008.48    112.86 o 
  17   1  18       13.74        1.51     66.16 o 
  18   1  18      422.91      405.10     88.13 o 
  19   1  18       43.07       86.49     74.18 o 
  20   1  18      125.03      102.72     82.24 o 
   0   2  18      420.11      506.35     45.50 o 
   1   2  18    17703.52    16132.21    687.98 o 
   2   2  18     4164.92     4165.01    201.61 o 
   3   2  18       33.81       -3.79     22.46 o 
   4   2  18      148.17      150.78     29.30 o 
   5   2  18     1296.77     1785.03    108.88 o 
   6   2  18     4413.56     4861.36    194.33 o 
   7   2  18     1500.11     2601.75    135.56 o 
   8   2  18     7716.53     8159.28    417.74 o 
   9   2  18     1651.35     1677.86    127.58 o 
  10   2  18     5035.75     5788.44    381.02 o 
  11   2  18     1448.14     1351.74     83.25 o 
  12   2  18      393.70      493.41     60.54 o 
  13   2  18     1884.15     1988.87    208.60 o 
  14   2  18      240.54      195.09     60.99 o 
  15   2  18      361.81      364.17     74.03 o 
  16   2  18      162.24      214.00     79.25 o 
  17   2  18      117.56       62.66     71.41 o 
  18   2  18        0.39      -34.04     73.28 o 
  19   2  18      629.28      675.54    117.14 o 
  20   2  18      168.05      112.68     77.14 o 
   1   3  18      571.89      930.16     44.96 o 
   2   3  18     1506.86     1020.93     50.88 o 
   3   3  18      353.05      259.28     32.64 o 
   4   3  18     1284.18     1219.38     73.24 o 
   5   3  18      345.84      341.73     35.90 o 
   6   3  18        1.79        7.19     26.69 o 
   7   3  18     1351.18     1058.29     72.54 o 
   8   3  18        8.81       -4.02     25.73 o 
   9   3  18      410.86      329.03     41.39 o 
  10   3  18        6.37       51.54     33.84 o 
  11   3  18      143.85      152.90     40.35 o 
  12   3  18        0.02       30.16     37.11 o 
  13   3  18       79.87       74.48     45.01 o 
  14   3  18     1479.84     1088.47    108.50 o 
  15   3  18      121.08       45.56     64.14 o 
  16   3  18        2.76      -41.77     62.53 o 
  17   3  18      592.01      646.69     99.01 o 
  18   3  18      155.59       37.91     72.05 o 
  19   3  18        3.30      -48.26     69.78 o 
  20   3  18       47.19       48.00     74.92 o 
   0   4  18     1960.59     1244.31    107.74 o 
   1   4  18       23.28      109.72     28.76 o 
   2   4  18     5570.87     6100.41    199.56 o 
   3   4  18     3580.62     3002.67    148.70 o 
   4   4  18     1809.78     1648.28     65.96 o 
   5   4  18      530.37      927.30     54.02 o 
   6   4  18     1153.64      934.72     53.74 o 
   7   4  18     2691.91     2506.19    121.69 o 
   8   4  18      727.09      744.61     49.22 o 
   9   4  18     1202.50     1388.50     75.88 o 
  10   4  18     2432.97     2131.06    129.68 o 
  11   4  18     5130.14     5461.82    312.73 o 
  12   4  18      367.02      366.09     63.04 o 
  13   4  18        1.38      -40.58     54.56 o 
  14   4  18      477.38      468.69     97.89 o 
  15   4  18        6.98      -88.66     71.27 o 
  16   4  18      326.76      403.64    101.14 o 
  17   4  18        6.25      -21.12     67.25 o 
  18   4  18        0.55      -12.48     68.15 o 
  19   4  18        0.61       68.71     75.16 o 
  20   4  18       16.79      -18.20     72.01 o 
   1   5  18      398.00      249.63     45.41 o 
   2   5  18      140.18      214.72     44.05 o 
   3   5  18     2381.64     2734.09     87.45 o 
   4   5  18      277.10      267.60     40.11 o 
   5   5  18     3774.40     3493.74    133.53 o 
   6   5  18       86.79       34.47     28.45 o 
   7   5  18     9738.45     9888.97    387.72 o 
   8   5  18      112.32       60.92     40.04 o 
   9   5  18     1522.62     1719.26     88.56 o 
  10   5  18       90.92       55.04     48.88 o 
  11   5  18      849.63      991.95     98.05 o 
  12   5  18      184.38      220.27     69.06 o 
  13   5  18      926.31      990.18    102.01 o 
  14   5  18     1291.69     1399.68    139.49 o 
  15   5  18       41.57       59.38     79.96 o 
  16   5  18      496.59      409.92    101.14 o 
  17   5  18       10.57      -21.76     79.47 o 
  18   5  18      282.48      322.90    100.95 o 
  19   5  18       16.23       22.90     74.03 o 
   0   6  18      862.67     1180.63    113.59 o 
   1   6  18    30688.82    31844.28    922.44 o 
   2   6  18    13735.83    13415.40    432.08 o 
   3   6  18      524.15      520.57     57.09 o 
   4   6  18      246.39      247.83     46.66 o 
   5   6  18      337.89      463.60     54.18 o 
   6   6  18      247.98      109.06     34.63 o 
   7   6  18     2828.81     2671.48     97.05 o 
   8   6  18      502.51      640.60     63.48 o 
   9   6  18      663.18      434.36     57.49 o 
  10   6  18     8938.53     9617.02    291.33 o 
  11   6  18      639.41      634.77     89.07 o 
  12   6  18     2331.38     2472.23    146.06 o 
  13   6  18     1417.63     1676.49    128.96 o 
  14   6  18      494.41      508.42     90.24 o 
  15   6  18      831.90      906.37    109.35 o 
  16   6  18      358.41      426.80    105.00 o 
  17   6  18      581.51      576.10    114.42 o 
  18   6  18       25.05       40.33     85.43 o 
  19   6  18      197.10      140.13     96.77 o 
   1   7  18      516.53      779.08     70.12 o 
   2   7  18     2492.05     2774.10    102.57 o 
   3   7  18     1553.51     1587.38     86.64 o 
   4   7  18     2214.49     2592.62     97.19 o 
   5   7  18       33.23      -11.23     38.93 o 
   6   7  18      750.92      797.90     68.36 o 
   7   7  18       81.68       35.62     52.44 o 
   8   7  18     5175.47     5399.45    159.64 o 
   9   7  18     2273.99     2193.44    128.07 o 
  10   7  18        0.39        7.29     53.82 o 
  11   7  18      249.07      512.25     87.60 o 
  12   7  18       74.32       -2.05     65.42 o 
  13   7  18      276.42      179.68     76.34 o 
  14   7  18      150.20      189.48     78.89 o 
  15   7  18      274.41      314.89     90.46 o 
  16   7  18     1096.21     1091.60    143.10 o 
  17   7  18      740.92      830.76    133.13 o 
  18   7  18      519.41      470.41    107.18 o 
  19   7  18       30.82       89.59     84.44 o 
   0   8  18    14741.36    14971.86    614.61 o 
   1   8  18     1370.30      923.79     80.96 o 
   2   8  18     2219.60     2782.98    113.82 o 
   3   8  18      421.34      589.43     65.59 o 
   4   8  18     1597.74     1634.79     90.45 o 
   5   8  18      288.69       60.53     44.85 o 
   6   8  18      280.71      270.09     52.70 o 
   7   8  18      353.36      500.41     77.25 o 
   8   8  18      721.58      602.31     80.52 o 
   9   8  18     2838.49     3724.78    144.56 o 
  10   8  18     1842.07     1853.39    120.71 o 
  11   8  18     1312.23     1317.82    107.93 o 
  12   8  18      445.64      388.93     87.61 o 
  13   8  18      564.41      627.78    100.61 o 
  14   8  18      911.38     1031.20    120.89 o 
  15   8  18       28.09       31.58     75.88 o 
  16   8  18      703.07      747.98    111.49 o 
  17   8  18      173.87      204.23     91.52 o 
  18   8  18       44.15       43.45     85.37 o 
   1   9  18       60.47       79.07     55.47 o 
   2   9  18        1.40       45.19     50.76 o 
   3   9  18     1233.71     1174.12     91.44 o 
   4   9  18     1654.00     1684.36     97.55 o 
   5   9  18     2500.81     2463.73    105.61 o 
   6   9  18     1752.84     1742.09     96.12 o 
   7   9  18     6445.33     7080.73    186.61 o 
   8   9  18      127.09      190.96     68.05 o 
   9   9  18      112.74      101.76     64.42 o 
  10   9  18      150.39      137.61     66.61 o 
  11   9  18      415.15      389.76     78.85 o 
  12   9  18      219.23      224.57     86.12 o 
  13   9  18      341.18      437.70     96.26 o 
  14   9  18      579.71      703.63    110.60 o 
  15   9  18      358.41      468.53     94.49 o 
  16   9  18      380.01      499.56     97.22 o 
  17   9  18        6.65       -4.89     84.35 o 
   0  10  18      278.61      182.80     89.26 o 
   1  10  18     3227.75     3376.14    133.14 o 
   2  10  18      948.85      914.60     88.45 o 
   3  10  18     1994.81     1922.68    113.92 o 
   4  10  18        1.30       11.77     48.07 o 
   5  10  18       68.94       24.28     50.18 o 
   6  10  18      158.25      192.42     68.89 o 
   7  10  18     2160.46     2398.36    136.02 o 
   8  10  18      331.69      443.70     82.33 o 
   9  10  18      300.24      214.25     72.04 o 
  10  10  18      707.80      756.39     94.05 o 
  11  10  18        6.34       -5.24     63.02 o 
  12  10  18     1357.63     1296.66    131.10 o 
  13  10  18      644.48      659.94     99.05 o 
  14  10  18      243.26      320.81     86.07 o 
  15  10  18       29.56       -8.49     69.13 o 
  16  10  18       58.07       81.15     79.87 o 
   1  11  18       42.11      152.77     63.84 o 
   2  11  18     2328.34     2429.75    126.56 o 
   3  11  18      316.49      593.90     80.50 o 
   4  11  18      492.07      503.48     76.74 o 
   5  11  18      783.09      604.32     76.45 o 
   6  11  18     1296.30     1317.00    112.02 o 
   7  11  18       96.00      162.05     72.24 o 
   8  11  18     2315.34     2262.87    136.80 o 
   9  11  18      228.94      237.19     75.68 o 
  10  11  18        3.68       -0.88     74.85 o 
  11  11  18        0.22        6.86     69.38 o 
  12  11  18        0.70        9.98     70.11 o 
  13  11  18       59.17       41.49     71.19 o 
  14  11  18        7.44      -75.91     67.28 o 
  15  11  18      141.06       77.87     76.40 o 
  16  11  18       24.52       10.75     77.49 o 
   0  12  18     2799.64     3254.48    227.31 o 
   1  12  18      268.62      337.69     66.64 o 
   2  12  18      454.92      475.80     71.90 o 
   3  12  18      642.66      569.85     82.48 o 
   4  12  18        1.72        8.31     57.41 o 
   5  12  18       77.27       88.34     63.98 o 
   6  12  18     2267.44     2409.24    139.50 o 
   7  12  18        4.40      -25.25     58.95 o 
   8  12  18       20.38       35.74     61.15 o 
   9  12  18      774.18      802.95    104.25 o 
  10  12  18        1.63       24.13     71.80 o 
  11  12  18      223.19      215.80     83.01 o 
  12  12  18      109.02      126.46     80.19 o 
  13  12  18       24.97       26.86     77.69 o 
  14  12  18      306.07      335.64     95.70 o 
  15  12  18       54.92       68.93     82.67 o 
   1  13  18       37.95       62.87     57.49 o 
   2  13  18      435.43      399.86     75.04 o 
   3  13  18      402.87      289.09     67.52 o 
   4  13  18     1645.98     1431.73    117.88 o 
   5  13  18      921.17     1077.34    107.20 o 
   6  13  18      824.35      792.33     98.09 o 
   7  13  18     2319.63     2721.50    148.33 o 
   8  13  18     1086.63     1053.32    114.97 o 
   9  13  18      236.10      273.73     86.19 o 
  10  13  18      338.72      259.65     88.59 o 
  11  13  18       18.76        9.94     74.87 o 
  12  13  18        5.62      -49.12     74.14 o 
  13  13  18      336.47      314.09     96.65 o 
   0  14  18     2415.41     2394.06    210.10 o 
   1  14  18     1210.39     1230.85    115.72 o 
   2  14  18       39.32       60.25     68.75 o 
   3  14  18      419.58      332.77     72.54 o 
   4  14  18      476.21      425.17     86.35 o 
   5  14  18       12.70       -4.17     63.61 o 
   6  14  18       81.07       69.29     81.54 o 
   7  14  18      111.80      131.83     84.05 o 
   8  14  18       88.39       40.73     84.45 o 
   9  14  18       42.41      -12.11     78.85 o 
  10  14  18      133.61       44.56     79.74 o 
  11  14  18       39.56       22.79     80.97 o 
  12  14  18      282.62      230.54     94.74 o 
   1  15  18      124.67       70.47     74.51 o 
   2  15  18      779.26      723.32     99.88 o 
   3  15  18      512.60      524.82    105.09 o 
   4  15  18      580.33      576.73     94.52 o 
   5  15  18      951.41      795.26    117.12 o 
   6  15  18     2327.71     2398.75    174.70 o 
   7  15  18       64.24       83.87     85.65 o 
   8  15  18     2266.20     2308.76    176.49 o 
   9  15  18       35.76       -9.04     86.09 o 
  10  15  18      157.43      134.07     94.30 o 
   0  16  18      257.18      347.41    167.44 o 
   1  16  18      119.21      122.86     78.02 o 
   2  16  18       97.97       22.54     84.89 o 
   3  16  18       12.68      -38.01     89.35 o 
   4  16  18      247.72      294.86    114.73 o 
   5  16  18      119.64      120.84    102.68 o 
   6  16  18       74.47       90.78     86.60 o 
   7  16  18       49.04      139.34     90.77 o 
   8  16  18        6.42       68.47     89.53 o 
   1  17  18      373.10      321.35    100.18 o 
   2  17  18      112.27       95.91    100.95 o 
   3  17  18      204.45      155.45    108.10 o 
   4  17  18      239.15      248.53    112.50 o 
   1   1  19       20.48      148.01     34.11 o 
   2   1  19      836.78      771.38     43.70 o 
   3   1  19      700.01      537.78     38.94 o 
   4   1  19     4312.05     3971.85    202.39 o 
   5   1  19     5883.83     5514.17    303.65 o 
   6   1  19     1692.04     1981.11    130.13 o 
   7   1  19    12504.46    12374.69    839.74 o 
   8   1  19      193.35      134.95     37.73 o 
   9   1  19     7616.14     7316.65    589.64 o 
  10   1  19     1291.75     1417.94    131.12 o 
  11   1  19      142.09      100.48     47.91 o 
  12   1  19      956.27      913.99    139.78 o 
  13   1  19      394.63      363.34     74.02 o 
  14   1  19      977.00      914.95     99.98 o 
  15   1  19     3968.06     4095.82    413.28 o 
  16   1  19        3.84      -12.23     61.67 o 
  17   1  19     3670.56     3741.50    372.98 o 
  18   1  19      151.30      102.94     74.12 o 
  19   1  19      469.27      471.87    103.96 o 
  20   1  19       97.29       85.62     81.20 o 
   0   2  19     2595.47     3060.90    149.75 o 
   1   2  19      218.77      347.19     34.03 o 
   2   2  19     1682.39     1664.01     92.40 o 
   3   2  19      119.71      113.43     28.58 o 
   4   2  19     1458.56     1876.39    100.89 o 
   5   2  19      151.73      383.52     38.86 o 
   6   2  19       72.12      156.30     32.62 o 
   7   2  19        1.27       -7.57     28.12 o 
   8   2  19      737.79      932.80     66.34 o 
   9   2  19      860.62      659.18     62.16 o 
  10   2  19      192.93      108.65     44.27 o 
  11   2  19      297.08      473.33     60.67 o 
  12   2  19      105.91      103.26     52.76 o 
  13   2  19        9.76       60.51     55.07 o 
  14   2  19      497.64      512.70     77.89 o 
  15   2  19      255.10      299.26     81.75 o 
  16   2  19      369.50      444.45     90.86 o 
  17   2  19       59.67       95.20     75.38 o 
  18   2  19        0.52      -46.11     70.88 o 
  19   2  19        0.13       17.20     69.56 o 
  20   2  19       12.65       -0.62     72.83 o 
   1   3  19       41.20       20.40     22.93 o 
   2   3  19      654.80      624.58     43.40 o 
   3   3  19     1495.49     1658.53     80.51 o 
   4   3  19      996.24      742.55     51.70 o 
   5   3  19     1070.49      736.31     46.70 o 
   6   3  19      192.35      256.67     36.01 o 
   7   3  19     9153.88     8396.39    385.90 o 
   8   3  19     1286.64     1430.70     94.92 o 
   9   3  19     2582.86     2503.30    126.28 o 
  10   3  19      551.50      455.22     48.07 o 
  11   3  19      784.36      923.68     64.50 o 
  12   3  19     2870.44     3665.38    233.69 o 
  13   3  19      194.40      299.90     65.42 o 
  14   3  19      711.51      764.89     98.95 o 
  15   3  19     2366.41     2334.30    255.72 o 
  16   3  19       44.74       -6.43     64.88 o 
  17   3  19     2746.96     2301.61    193.64 o 
  18   3  19       34.02      -20.77     66.77 o 
  19   3  19      326.01      323.15     91.37 o 
  20   3  19        3.61       22.65     74.21 o 
   0   4  19     2226.23     1609.93     92.78 o 
   1   4  19     1297.89     1424.03     48.57 o 
   2   4  19       51.47       17.72     27.03 o 
   3   4  19      151.36       78.68     27.72 o 
   4   4  19     2688.02     2785.39    168.34 o 
   5   4  19      566.53      982.88     58.42 o 
   6   4  19     2277.90     2421.60    137.60 o 
   7   4  19       91.02      138.16     34.12 o 
   8   4  19     1367.55     1278.40     84.24 o 
   9   4  19       56.14       14.73     40.87 o 
  10   4  19      196.90      302.82     59.45 o 
  11   4  19      851.31      780.34     76.47 o 
  12   4  19      171.10      131.20     61.39 o 
  13   4  19     1477.01     1413.63    114.27 o 
  14   4  19     1976.78     2044.89    255.38 o 
  15   4  19      270.85      233.38     78.05 o 
  16   4  19       28.68       -1.52     65.22 o 
  17   4  19        2.78       16.93     68.92 o 
  18   4  19        0.23       39.41     70.56 o 
  19   4  19      286.61      313.19     90.82 o 
   1   5  19      717.07      539.02     46.03 o 
   2   5  19      228.28      252.17     45.50 o 
   3   5  19     1005.00      958.66     60.47 o 
   4   5  19      402.68      369.95     42.87 o 
   5   5  19       12.12       38.54     29.42 o 
   6   5  19      198.72      178.63     36.55 o 
   7   5  19     1570.05     2055.16     91.22 o 
   8   5  19      660.34      743.57     65.31 o 
   9   5  19     5480.45     5695.92    188.46 o 
  10   5  19     1024.82     1085.33    109.11 o 
  11   5  19       25.07       -0.59     55.25 o 
  12   5  19     1290.01     1632.35    140.36 o 
  13   5  19      353.86      399.82     81.64 o 
  14   5  19       99.56       50.80     65.93 o 
  15   5  19     1805.74     1976.32    166.82 o 
  16   5  19       16.37       31.72     80.25 o 
  17   5  19     1003.32     1046.17    136.07 o 
  18   5  19       82.35      118.94     76.61 o 
  19   5  19      551.10      652.21    110.78 o 
   0   6  19      670.13      799.58    100.47 o 
   1   6  19     7723.50     8082.29    270.83 o 
   2   6  19      284.91      361.46     54.78 o 
   3   6  19       50.21       -3.69     39.01 o 
   4   6  19     2395.93     2808.49     97.76 o 
   5   6  19      855.63      960.70     62.47 o 
   6   6  19      201.74      279.53     40.93 o 
   7   6  19     1058.70      974.73     72.58 o 
   8   6  19      155.32      212.80     50.81 o 
   9   6  19      683.15      705.41     82.66 o 
  10   6  19     2607.68     2595.09    134.29 o 
  11   6  19      161.50      226.99     73.34 o 
  12   6  19       42.86       60.84     59.99 o 
  13   6  19      463.60      542.37     91.53 o 
  14   6  19      550.07      496.65     90.33 o 
  15   6  19        8.89      -40.60     75.41 o 
  16   6  19       79.64      110.40     86.25 o 
  17   6  19       34.79        2.35     82.48 o 
  18   6  19        7.49       -6.45     84.61 o 
  19   6  19      375.21      284.63    110.36 o 
   1   7  19      962.93      896.35     76.50 o 
   2   7  19     3987.54     4053.03    123.51 o 
   3   7  19     5902.47     5917.77    144.56 o 
   4   7  19      201.31      259.06     52.56 o 
   5   7  19     3804.25     4042.83    115.60 o 
   6   7  19     1236.08     1372.08     82.95 o 
   7   7  19    12283.08    11887.62    335.17 o 
   8   7  19      799.38      850.69     88.18 o 
   9   7  19     1672.82     1575.22    110.30 o 
  10   7  19        0.51       42.24     55.82 o 
  11   7  19      259.34      290.31     78.93 o 
  12   7  19      316.46      314.80     83.56 o 
  13   7  19      960.66      898.76    108.05 o 
  14   7  19       70.06       32.57     72.32 o 
  15   7  19     2446.56     2781.63    170.01 o 
  16   7  19      138.47       78.46     89.70 o 
  17   7  19     1509.51     1768.19    173.32 o 
  18   7  19       78.88       98.22     98.06 o 
   0   8  19     2301.52     2520.15    191.99 o 
   1   8  19     6734.89     6534.71    214.96 o 
   2   8  19      108.00       99.38     52.41 o 
   3   8  19     1267.65     1445.97     89.96 o 
   4   8  19        9.40       16.62     43.07 o 
   5   8  19      768.09      701.81     70.81 o 
   6   8  19      107.59       40.32     46.28 o 
   7   8  19     4381.62     3994.40    147.87 o 
   8   8  19      220.09      145.19     62.14 o 
   9   8  19     1333.16     1186.68    102.08 o 
  10   8  19      603.57      693.17     88.09 o 
  11   8  19      763.07     1019.13     99.14 o 
  12   8  19      738.42      763.82    106.36 o 
  13   8  19     1765.58     1987.92    149.40 o 
  14   8  19      577.92      467.90     97.71 o 
  15   8  19      120.25      104.03     80.00 o 
  16   8  19       22.06       25.02     90.89 o 
  17   8  19      185.15      109.16     98.87 o 
  18   8  19      141.86      124.16     91.82 o 
   1   9  19      306.30      454.00     70.28 o 
   2   9  19      342.78      417.55     67.41 o 
   3   9  19     3490.27     4189.80    137.64 o 
   4   9  19       11.19       -9.61     47.37 o 
   5   9  19     2227.60     2147.86    105.83 o 
   6   9  19        0.80      -10.30     57.75 o 
   7   9  19     2754.14     2890.88    138.20 o 
   8   9  19       32.16       99.10     62.15 o 
   9   9  19     1025.83      927.53     97.95 o 
  10   9  19      622.36      804.40     94.86 o 
  11   9  19       53.11      -63.55     67.44 o 
  12   9  19      139.77      194.52     84.32 o 
  13   9  19       25.20       45.33     76.51 o 
  14   9  19       10.59      -13.71     73.20 o 
  15   9  19      387.56      351.22     97.69 o 
  16   9  19        0.38       53.54     72.46 o 
  17   9  19      631.42      711.04    123.32 o 
   0  10  19     1380.69     1286.23    144.45 o 
   1  10  19     8695.67     8892.96    198.87 o 
   2  10  19      203.77      172.37     60.91 o 
   3  10  19      684.71      655.56     80.52 o 
   4  10  19      317.57      455.66     68.09 o 
   5  10  19     1199.83     1324.78     94.35 o 
   6  10  19        0.33       15.83     62.04 o 
   7  10  19      139.66      202.68     71.80 o 
   8  10  19       18.36       52.34     61.72 o 
   9  10  19      974.76      949.24    102.43 o 
  10  10  19        6.00      -11.81     61.04 o 
  11  10  19        8.99       37.42     63.67 o 
  12  10  19      101.59      194.74     86.66 o 
  13  10  19      645.95      683.85    113.27 o 
  14  10  19       10.91      -48.92     63.75 o 
  15  10  19       22.06      -16.77     70.75 o 
  16  10  19      120.48       34.63     78.48 o 
   1  11  19      296.21      148.72     64.17 o 
   2  11  19      114.69       62.50     58.34 o 
   3  11  19        2.70       -0.20     56.35 o 
   4  11  19      979.91     1015.94     95.53 o 
   5  11  19      150.64      200.71     73.30 o 
   6  11  19      133.70      239.14     75.96 o 
   7  11  19     1203.58     1286.81    114.88 o 
   8  11  19      449.66      610.11     92.93 o 
   9  11  19      874.14      924.78    103.01 o 
  10  11  19       28.49       28.70     78.71 o 
  11  11  19       42.68       74.07     80.68 o 
  12  11  19       47.61       38.79     71.71 o 
  13  11  19        0.86      -60.29     68.97 o 
  14  11  19        3.84       -5.50     71.26 o 
  15  11  19       31.91      -51.37     71.93 o 
   0  12  19      738.49      597.48    124.11 o 
   1  12  19     3827.75     4381.37    159.95 o 
   2  12  19       40.97       10.84     58.99 o 
   3  12  19      858.69      708.25     89.30 o 
   4  12  19      405.47      451.81     78.28 o 
   5  12  19       75.51       17.43     72.44 o 
   6  12  19      308.29      397.70     90.91 o 
   7  12  19      284.50      268.36     80.28 o 
   8  12  19       51.78       -0.24     61.22 o 
   9  12  19      649.79      687.80    101.72 o 
  10  12  19       11.90       44.53     71.84 o 
  11  12  19      247.63      198.06     84.60 o 
  12  12  19        0.96       -7.79     73.14 o 
  13  12  19      588.42      742.23    111.41 o 
  14  12  19        1.02       16.16     77.10 o 
   1  13  19      132.24       84.73     60.69 o 
   2  13  19       49.67       52.29     59.48 o 
   3  13  19      209.30      250.96     66.71 o 
   4  13  19       22.61       -5.23     62.82 o 
   5  13  19     1839.07     2017.66    135.99 o 
   6  13  19        1.48      -29.30     62.23 o 
   7  13  19      770.03      560.95    104.89 o 
   8  13  19      125.39      193.97     83.35 o 
   9  13  19      117.64      105.28     76.68 o 
  10  13  19       86.02       51.25     78.44 o 
  11  13  19       74.63       67.94     80.60 o 
  12  13  19        1.88      -38.29     75.90 o 
  13  13  19      156.67      221.09     92.52 o 
   0  14  19        0.44      129.16    108.09 o 
   1  14  19     4668.12     4596.29    175.99 o 
   2  14  19      403.56      515.40     90.27 o 
   3  14  19      183.86      211.70     78.64 o 
   4  14  19      520.43      595.72     92.99 o 
   5  14  19      110.05       17.50     68.95 o 
   6  14  19      140.54      126.45     82.62 o 
   7  14  19      414.69      450.90    103.80 o 
   8  14  19       21.90        3.75     80.43 o 
   9  14  19     1911.89     1560.14    139.40 o 
  10  14  19      337.02      280.67     94.16 o 
  11  14  19      611.40      793.93    118.58 o 
   1  15  19        0.42       18.46     70.36 o 
   2  15  19      313.41      370.45     85.15 o 
   3  15  19      205.64      250.28     93.07 o 
   4  15  19       34.53      -49.37     68.73 o 
   5  15  19       25.84       44.43     79.28 o 
   6  15  19        1.96      -12.23     80.05 o 
   7  15  19      414.52      331.81    110.96 o 
   8  15  19       95.40       89.06     88.86 o 
   9  15  19      261.52      319.33    106.88 o 
   0  16  19        3.28       27.80     98.65 o 
   1  16  19     1882.33     1931.78    144.23 o 
   2  16  19      202.47      180.98     91.76 o 
   3  16  19     1001.24      881.45    143.10 o 
   4  16  19       20.92      -25.45     94.51 o 
   5  16  19       13.71      -52.20     92.60 o 
   6  16  19      132.18       95.10     91.66 o 
   7  16  19       93.04       20.66     87.45 o 
   1  17  19        0.02        1.97     83.91 o 
   2  17  19        1.78     -102.28     91.02 o 
   0   0  20    13095.86    13930.76   1162.99 o 
   1   0  20     5075.69     4737.66    256.68 o 
   2   0  20      860.38     1128.31     74.35 o 
   3   0  20     4144.81     4539.22    255.64 o 
   4   0  20     1447.68     1713.59    128.19 o 
   5   0  20    18078.73    17860.80   1308.58 o 
   6   0  20     5997.35     7483.78    769.56 o 
   7   0  20      189.69       63.91     47.33 o 
   8   0  20     2801.74     3024.47    258.12 o 
   9   0  20    20751.68    19892.62   2050.10 o 
  10   0  20     8903.70     8690.21    829.13 o 
  11   0  20     5114.54     5782.24    841.87 o 
  12   0  20     3264.07     3617.54    611.16 o 
  13   0  20      770.25      747.01    116.36 o 
  14   0  20      797.24      767.59    130.61 o 
  15   0  20      753.19      665.93    123.42 o 
  16   0  20      201.23       20.79     93.03 o 
  17   0  20       36.49       87.31     92.39 o 
  18   0  20      583.27      489.51    145.88 o 
  19   0  20       23.43       33.20    107.33 o 
  20   0  20      206.43       34.27    112.33 o 
   1   1  20    16461.57    14427.29    583.58 o 
   2   1  20    10660.54     9554.77    400.67 o 
   3   1  20        1.03       72.46     26.41 o 
   4   1  20     1250.52     1393.02     76.69 o 
   5   1  20     1288.15      841.69     51.01 o 
   6   1  20      676.43      439.23     42.03 o 
   7   1  20      123.06      207.48     38.32 o 
   8   1  20      182.20      101.79     36.04 o 
   9   1  20      177.26      113.82     37.77 o 
  10   1  20      358.37      299.69     52.41 o 
  11   1  20       21.07      -29.20     45.46 o 
  12   1  20     2652.27     2751.00    381.10 o 
  13   1  20     2776.49     2915.48    343.04 o 
  14   1  20     1930.83     2020.61    234.39 o 
  15   1  20       60.69      103.01     63.61 o 
  16   1  20      242.31      198.88     71.10 o 
  17   1  20       37.34       75.78     71.02 o 
  18   1  20       26.46       67.38     68.30 o 
  19   1  20       13.89       15.54     70.06 o 
  20   1  20       61.36       34.41     74.63 o 
   0   2  20      670.98      563.45     50.04 o 
   1   2  20      156.99       67.95     23.21 o 
   2   2  20       10.90        5.81     23.36 o 
   3   2  20      191.82      151.26     29.90 o 
   4   2  20     3406.38     3357.51    172.79 o 
   5   2  20     1043.89     1047.17     55.82 o 
   6   2  20       99.53       26.45     28.75 o 
   7   2  20       81.46       63.45     31.96 o 
   8   2  20     3550.76     3453.74    197.48 o 
   9   2  20      776.05      773.17     65.82 o 
  10   2  20     4321.27     4494.21    330.69 o 
  11   2  20     8881.72     8942.30    636.89 o 
  12   2  20     1066.92     1040.39    108.31 o 
  13   2  20     3135.00     3386.85    274.01 o 
  14   2  20      265.07      272.36     67.75 o 
  15   2  20     1420.74     1470.59    176.45 o 
  16   2  20       11.28       -8.52     72.75 o 
  17   2  20        0.14       25.91     78.11 o 
  18   2  20      203.36      183.96     79.51 o 
  19   2  20       89.69       33.71     69.44 o 
  20   2  20        6.25       -7.95     77.49 o 
   1   3  20    14554.69    13823.79    489.84 o 
   2   3  20     1235.85     1180.07     57.15 o 
   3   3  20      682.67      343.94     37.62 o 
   4   3  20     1478.24     1309.15     68.94 o 
   5   3  20     1061.03      713.50     48.45 o 
   6   3  20     4197.97     4143.34    205.81 o 
   7   3  20      410.39      441.87     43.09 o 
   8   3  20        9.63       19.85     27.79 o 
   9   3  20     2220.28     1884.72    103.09 o 
  10   3  20     1433.06     1484.90     98.61 o 
  11   3  20      933.27     1099.72    119.74 o 
  12   3  20      406.92      437.28     68.88 o 
  13   3  20      319.18      250.31     64.63 o 
  14   3  20      383.05      370.08     83.53 o 
  15   3  20      532.83      582.33     96.54 o 
  16   3  20        1.96       16.51     67.86 o 
  17   3  20      168.35      226.09     81.60 o 
  18   3  20       16.92        3.76     67.46 o 
  19   3  20       24.74      -12.97     70.31 o 
   0   4  20     1166.52     1204.28     81.17 o 
   1   4  20     2199.75     2287.68     80.32 o 
   2   4  20      510.74      402.24     38.07 o 
   3   4  20       11.03        6.72     24.91 o 
   4   4  20       10.33      -18.36     24.92 o 
   5   4  20     3369.91     4061.62    197.38 o 
   6   4  20      668.63      633.46     47.21 o 
   7   4  20      111.03       74.75     31.03 o 
   8   4  20      469.14      507.66     59.73 o 
   9   4  20     1597.10     1700.51     90.32 o 
  10   4  20     7261.17     7592.29    410.53 o 
  11   4  20       22.62       50.78     52.24 o 
  12   4  20     1281.97     1238.08    115.26 o 
  13   4  20      145.61      127.97     59.10 o 
  14   4  20      114.29       93.86     66.20 o 
  15   4  20     1181.19     1097.51    117.19 o 
  16   4  20       62.64       48.54     69.82 o 
  17   4  20      312.72      187.69     82.22 o 
  18   4  20      153.91       87.19     77.11 o 
  19   4  20       91.21       84.82     76.62 o 
   1   5  20       49.45       43.54     31.86 o 
   2   5  20     1722.91     1971.95     81.11 o 
   3   5  20      483.35      362.68     46.95 o 
   4   5  20      391.28      400.63     45.71 o 
   5   5  20     3882.34     3338.02    163.19 o 
   6   5  20      132.85      168.78     36.00 o 
   7   5  20     3039.41     3921.90    131.90 o 
   8   5  20      131.60      214.91     51.46 o 
   9   5  20       86.91      142.71     73.98 o 
  10   5  20       63.28       94.04     51.87 o 
  11   5  20     1340.29     1699.12    144.58 o 
  12   5  20      338.89      513.75     86.17 o 
  13   5  20     1948.70     1891.00    143.70 o 
  14   5  20     1274.63     1389.49    141.78 o 
  15   5  20       65.59      102.61     81.97 o 
  16   5  20        6.07       14.96     79.88 o 
  17   5  20      638.89      734.72    110.65 o 
  18   5  20        5.96       29.07     74.47 o 
  19   5  20      407.01      296.86     96.18 o 
   0   6  20      325.03      265.03     46.10 o 
   1   6  20     6654.98     6540.63    151.39 o 
   2   6  20     7840.23     8562.27    220.50 o 
   3   6  20      265.51      313.80     52.01 o 
   4   6  20     1885.35     2305.28     92.87 o 
   5   6  20      207.01      442.95     48.28 o 
   6   6  20      140.91      105.34     37.52 o 
   7   6  20      138.47      126.25     49.10 o 
   8   6  20     4748.99     5452.87    135.58 o 
   9   6  20     3133.26     2637.21    125.35 o 
  10   6  20      181.93      174.37     61.61 o 
  11   6  20     3240.09     3446.89    164.44 o 
  12   6  20      480.70      393.46     80.80 o 
  13   6  20     1121.74     1260.24    117.91 o 
  14   6  20      324.79      300.65     84.73 o 
  15   6  20      452.97      483.33    106.96 o 
  16   6  20       92.13       62.42     84.47 o 
  17   6  20        0.23      -32.92     82.03 o 
  18   6  20      289.71      360.86    109.70 o 
   1   7  20     2331.87     2371.58    127.64 o 
   2   7  20      509.70      479.98     62.46 o 
   3   7  20     1550.43     1618.96     91.11 o 
   4   7  20      115.56      180.31     49.12 o 
   5   7  20      863.54      869.57     72.98 o 
   6   7  20     1240.38     1076.58     92.45 o 
   7   7  20     1528.50     1236.77     98.60 o 
   8   7  20     1008.85     1248.71    101.77 o 
   9   7  20        2.13      -10.34     54.45 o 
  10   7  20       91.21       36.61     57.11 o 
  11   7  20     1609.66     1706.45    133.18 o 
  12   7  20      726.97      855.25    105.89 o 
  13   7  20      115.05      126.37     75.86 o 
  14   7  20      192.57      202.03     79.62 o 
  15   7  20      320.38      317.22    104.57 o 
  16   7  20       10.37      -15.08     81.76 o 
  17   7  20      481.31      430.07    114.38 o 
  18   7  20       33.84       40.90     97.69 o 
   0   8  20     9028.34    10943.70    385.63 o 
   1   8  20     4173.47     4024.63    135.46 o 
   2   8  20     2113.94     2392.99    112.71 o 
   3   8  20     8670.44     8766.97    225.41 o 
   4   8  20      141.89      287.48     57.97 o 
   5   8  20     5113.98     5772.71    143.81 o 
   6   8  20       37.20      111.06     61.40 o 
   7   8  20      283.50      289.82     71.29 o 
   8   8  20      100.55      211.37     69.63 o 
   9   8  20      936.62     1223.83    106.30 o 
  10   8  20      439.18      378.44     77.36 o 
  11   8  20     1089.60     1170.20    107.79 o 
  12   8  20       88.28      171.45     80.09 o 
  13   8  20      489.47      551.28     98.61 o 
  14   8  20       12.74       -7.65     71.97 o 
  15   8  20      333.32      331.36     93.89 o 
  16   8  20       19.77      -43.22     83.54 o 
  17   8  20      139.49       11.40     95.04 o 
   1   9  20     4890.54     4936.45    151.88 o 
   2   9  20      104.69       62.61     55.98 o 
   3   9  20      209.02      293.90     64.65 o 
   4   9  20      353.69      290.11     60.85 o 
   5   9  20     2567.14     2598.04    113.25 o 
   6   9  20      358.63      437.00     78.75 o 
   7   9  20     3943.34     4376.78    158.70 o 
   8   9  20        1.39        7.65     61.96 o 
   9   9  20      562.58      619.18     88.86 o 
  10   9  20      300.56      192.04     71.07 o 
  11   9  20      840.37      956.85    100.88 o 
  12   9  20      140.25      111.08     79.15 o 
  13   9  20      279.16      256.89     91.87 o 
  14   9  20       24.33      -11.15     75.63 o 
  15   9  20      539.52      463.71    104.31 o 
  16   9  20       34.00      -18.72     90.55 o 
  17   9  20      534.99      528.86    115.27 o 
   0  10  20     2539.54     2819.19    183.86 o 
   1  10  20     6671.29     7233.51    183.93 o 
   2  10  20      794.81      681.48     83.75 o 
   3  10  20      227.69      219.48     65.16 o 
   4  10  20      798.41      790.64     84.39 o 
   5  10  20       18.16       35.14     61.33 o 
   6  10  20        1.09       10.77     62.81 o 
   7  10  20       59.05       24.30     65.04 o 
   8  10  20      192.09      188.29     73.51 o 
   9  10  20      377.66      363.17     82.01 o 
  10  10  20      468.23      672.57     95.74 o 
  11  10  20       48.84       60.96     66.94 o 
  12  10  20       46.23       63.54     81.07 o 
  13  10  20       77.36       89.94     80.80 o 
  14  10  20       19.04      -18.29     77.47 o 
  15  10  20      265.35      316.58     88.33 o 
  16  10  20       41.11       12.89     78.32 o 
   1  11  20      937.96     1222.20    104.78 o 
   2  11  20     1689.61     2137.29    125.44 o 
   3  11  20      269.16      343.57     73.62 o 
   4  11  20      638.41      667.34     85.66 o 
   5  11  20      889.66      873.75    107.71 o 
   6  11  20      407.80      583.28     91.36 o 
   7  11  20      443.99      317.43     80.83 o 
   8  11  20      690.51      698.08     97.34 o 
   9  11  20       38.64       42.01     67.63 o 
  10  11  20        2.31       50.92     66.70 o 
  11  11  20     1882.10     1806.13    152.60 o 
  12  11  20      555.79      643.22    113.28 o 
  13  11  20        0.59      -75.63     67.53 o 
  14  11  20        1.02       23.38     75.14 o 
  15  11  20       57.11       -0.94     76.17 o 
   0  12  20     4018.96     3762.00    217.93 o 
   1  12  20      453.53      596.97     87.14 o 
   2  12  20      412.26      470.23     86.82 o 
   3  12  20     1152.75     1309.40    110.53 o 
   4  12  20      171.04      139.99     77.00 o 
   5  12  20      126.15       93.20     74.06 o 
   6  12  20        9.97       -1.92     71.70 o 
   7  12  20        8.41       44.59     67.78 o 
   8  12  20        1.39       -7.04     66.29 o 
   9  12  20        0.97      -38.27     66.31 o 
  10  12  20        6.07      -11.28     68.91 o 
  11  12  20       64.47        7.53     73.25 o 
  12  12  20       95.28       67.33     79.45 o 
  13  12  20       22.96       -2.03     75.11 o 
  14  12  20        2.53       53.36     79.37 o 
   1  13  20      582.30      316.79     80.61 o 
   2  13  20      536.46      680.26     84.06 o 
   3  13  20     1169.71      996.72     94.98 o 
   4  13  20        8.44      -15.91     64.81 o 
   5  13  20      573.55      725.59     96.41 o 
   6  13  20       12.65      -49.99     61.84 o 
   7  13  20     1420.15     1551.41    128.53 o 
   8  13  20      543.85      385.61     92.21 o 
   9  13  20      115.63      140.97     80.60 o 
  10  13  20       86.08       -8.06     74.66 o 
  11  13  20      126.60       43.05     80.17 o 
  12  13  20        1.38       19.15     79.51 o 
  13  13  20      109.82      131.63     91.11 o 
   0  14  20        4.32       86.41    103.26 o 
   1  14  20     1715.33     1495.71    122.68 o 
   2  14  20       83.87       70.54     70.49 o 
   3  14  20       54.45      108.87     69.08 o 
   4  14  20      267.14      296.46     81.43 o 
   5  14  20        8.31      -56.51     64.49 o 
   6  14  20       15.49       64.30     81.15 o 
   7  14  20       15.82       57.83     81.55 o 
   8  14  20      736.95      730.92    120.54 o 
   9  14  20        3.27       71.92     78.88 o 
  10  14  20       73.30       56.95     82.07 o 
  11  14  20       79.24       15.23     83.58 o 
   1  15  20      150.25      157.72     77.30 o 
   2  15  20       20.87        1.76     80.53 o 
   3  15  20     1045.59     1159.90    134.33 o 
   4  15  20      118.68      154.94     86.40 o 
   5  15  20     2488.48     2251.01    170.65 o 
   6  15  20      349.48      343.05    100.02 o 
   7  15  20     1046.78     1007.03    132.86 o 
   8  15  20       12.77       12.06     84.42 o 
   9  15  20     1194.94     1071.47    138.58 o 
   0  16  20       37.60       96.88    109.29 o 
   1  16  20      126.88      111.32     77.49 o 
   2  16  20        7.17      -25.21     79.68 o 
   3  16  20       56.21       72.34     88.39 o 
   4  16  20      176.53      180.28    111.52 o 
   5  16  20      177.64      174.32    112.29 o 
   6  16  20       19.42      -83.35     78.71 o 
   1   1  21        5.85      119.56     29.82 o 
   2   1  21     1865.45     2364.84     91.39 o 
   3   1  21      449.94      446.64     39.34 o 
   4   1  21     6693.55     5932.06    220.39 o 
   5   1  21      613.68      651.43     47.84 o 
   6   1  21     5186.60     5154.03    282.39 o 
   7   1  21     2806.49     2786.39    161.11 o 
   8   1  21     8893.16     9350.75    653.73 o 
   9   1  21      396.80      486.06     58.07 o 
  10   1  21      722.43      724.48     73.37 o 
  11   1  21      777.99      714.10     79.74 o 
  12   1  21      324.67      333.60     68.45 o 
  13   1  21       19.45      -39.54     53.89 o 
  14   1  21     2972.27     3267.65    335.44 o 
  15   1  21      325.06      274.23     74.05 o 
  16   1  21     4630.94     4244.64    370.70 o 
  17   1  21      495.57      431.98     92.37 o 
  18   1  21      514.31      422.67     89.25 o 
  19   1  21      360.86      294.39     97.17 o 
   0   2  21     8833.79    10033.72    518.67 o 
   1   2  21     3263.58     3023.79    135.47 o 
   2   2  21      346.14      277.31     34.24 o 
   3   2  21     1581.42     1444.58     70.20 o 
   4   2  21      495.50      304.25     37.12 o 
   5   2  21        0.00        0.76     28.63 o 
   6   2  21      413.80      315.30     39.30 o 
   7   2  21       28.22       52.50     32.10 o 
   8   2  21      879.75      990.82     68.41 o 
   9   2  21      131.54      135.58     47.47 o 
  10   2  21       45.09       72.95     48.93 o 
  11   2  21      477.36      474.95     64.04 o 
  12   2  21      507.35      610.54     77.16 o 
  13   2  21      312.27      251.38     66.96 o 
  14   2  21       44.79       18.86     56.74 o 
  15   2  21       29.48        6.38     72.39 o 
  16   2  21      270.82      310.61     94.97 o 
  17   2  21      153.51      162.25     75.68 o 
  18   2  21        0.52        9.61     66.72 o 
  19   2  21        0.12      -38.91     66.41 o 
   1   3  21      983.88     1044.35     56.66 o 
   2   3  21     1348.17      651.62     44.37 o 
   3   3  21      274.94      227.64     35.20 o 
   4   3  21      211.61      255.48     36.53 o 
   5   3  21        1.11      -12.89     26.48 o 
   6   3  21      864.19      959.21     56.74 o 
   7   3  21      543.38      597.86     48.15 o 
   8   3  21     7528.44     8132.44    426.51 o 
   9   3  21      206.45      129.66     46.59 o 
  10   3  21       79.18      141.17     51.29 o 
  11   3  21       94.74       58.99     46.09 o 
  12   3  21      305.64      379.29     61.31 o 
  13   3  21      131.49      176.72     63.01 o 
  14   3  21      952.97      818.79    103.99 o 
  15   3  21      164.48      181.79     75.63 o 
  16   3  21     3208.01     3430.64    305.12 o 
  17   3  21      256.04      216.11     84.05 o 
  18   3  21      377.28      429.14     97.14 o 
  19   3  21        2.17      -36.21     72.70 o 
   0   4  21      378.61      493.15     52.14 o 
   1   4  21      785.70      866.62     46.62 o 
   2   4  21     2083.48     1866.41    113.41 o 
   3   4  21        8.28       65.69     29.69 o 
   4   4  21      243.55      385.75     40.50 o 
   5   4  21       72.14       26.51     29.31 o 
   6   4  21      821.87      602.35     47.06 o 
   7   4  21     5117.59     5468.03    284.84 o 
   8   4  21        2.76       10.28     37.59 o 
   9   4  21       10.91       34.16     40.47 o 
  10   4  21       53.89      -30.49     42.39 o 
  11   4  21      116.21      108.58     49.08 o 
  12   4  21       45.78      134.25     56.84 o 
  13   4  21      139.54      101.09     67.47 o 
  14   4  21       86.39       84.61     69.00 o 
  15   4  21       27.13       19.59     68.54 o 
  16   4  21      373.18      365.70     87.78 o 
  17   4  21       73.52      133.90     79.25 o 
  18   4  21       40.92       65.82     76.54 o 
  19   4  21       44.49       18.25     72.22 o 
   1   5  21     6146.27     5962.43    275.91 o 
   2   5  21        6.67       62.85     32.15 o 
   3   5  21       49.03       -9.99     30.43 o 
   4   5  21     1810.39     1702.73     96.53 o 
   5   5  21        1.76      -19.58     32.20 o 
   6   5  21     3612.11     3373.05    131.47 o 
   7   5  21       94.76       64.55     45.40 o 
   8   5  21     2913.63     2883.26    106.44 o 
   9   5  21      781.51      843.41     73.87 o 
  10   5  21     2470.01     2750.27    115.58 o 
  11   5  21      193.69      141.99     65.69 o 
  12   5  21      275.85      213.66     72.10 o 
  13   5  21       46.93       39.44     62.74 o 
  14   5  21     1561.15     1770.42    157.85 o 
  15   5  21      358.96      345.70     85.62 o 
  16   5  21      687.77      653.83    103.11 o 
  17   5  21      161.73       88.33     77.14 o 
  18   5  21      300.39      239.53     88.58 o 
  19   5  21      216.14      271.59     93.82 o 
   0   6  21     9715.89     9198.78    960.95 o 
   1   6  21     1460.82     1500.90     85.42 o 
   2   6  21      260.21      196.24     51.30 o 
   3   6  21     2675.94     2853.37    108.58 o 
   4   6  21     1366.74     1245.35     80.52 o 
   5   6  21        0.66       -8.53     33.90 o 
   6   6  21     3609.57     3671.74    116.37 o 
   7   6  21       36.60       32.19     46.69 o 
   8   6  21     1530.60     1559.60    108.81 o 
   9   6  21      459.10      496.22     77.09 o 
  10   6  21     1051.56      948.73     94.25 o 
  11   6  21      279.03      350.67     78.52 o 
  12   6  21       79.09       59.81     66.31 o 
  13   6  21      449.26      466.65     89.96 o 
  14   6  21       51.10       28.69     77.89 o 
  15   6  21        0.83      -39.34     78.12 o 
  16   6  21       13.13       22.33     81.81 o 
  17   6  21      112.24       58.87     86.25 o 
  18   6  21      197.39      211.18     90.26 o 
   1   7  21       16.13       54.65     49.94 o 
   2   7  21     6410.99     7185.77    183.45 o 
   3   7  21      552.42      607.29     67.36 o 
   4   7  21     2779.01     2559.03    102.49 o 
   5   7  21      816.17      853.78     74.05 o 
   6   7  21     9192.10     9695.77    221.34 o 
   7   7  21     1261.89     1125.48     98.91 o 
   8   7  21     2533.56     2873.59    131.95 o 
   9   7  21      149.55      187.98     64.30 o 
  10   7  21       54.67       57.40     60.23 o 
  11   7  21      205.08      200.95     66.14 o 
  12   7  21       65.12      107.81     70.16 o 
  13   7  21        7.35      -73.49     66.16 o 
  14   7  21       54.83       21.04     74.55 o 
  15   7  21       34.22        8.26     83.06 o 
  16   7  21     1280.34     1294.48    153.14 o 
  17   7  21        0.68       -2.73     87.76 o 
  18   7  21      737.86      999.70    152.29 o 
   0   8  21     1934.66     2060.84    163.61 o 
   1   8  21     3289.25     3344.88    129.74 o 
   2   8  21     5131.46     5443.59    154.16 o 
   3   8  21      334.10      293.93     60.23 o 
   4   8  21     1418.49     1598.78     95.47 o 
   5   8  21      296.99      360.28     61.06 o 
   6   8  21     3652.25     3805.24    147.00 o 
   7   8  21      359.23      340.60     74.08 o 
   8   8  21       23.76        9.38     58.26 o 
   9   8  21       97.33       87.84     61.01 o 
  10   8  21      966.12      919.51     97.48 o 
  11   8  21        2.98       -0.43     60.11 o 
  12   8  21      427.43      404.60     92.38 o 
  13   8  21      116.72       27.78     74.62 o 
  14   8  21      229.93      300.43     88.08 o 
  15   8  21       51.98       12.96     75.28 o 
  16   8  21        0.21      -29.86     83.87 o 
  17   8  21      238.09      149.51    106.22 o 
   1   9  21       38.95       54.34     57.85 o 
   2   9  21       83.04      -10.45     51.04 o 
   3   9  21     3316.73     3307.20    131.09 o 
   4   9  21     2344.09     2614.24    127.01 o 
   5   9  21       88.42       42.39     50.97 o 
   6   9  21     3374.88     3831.06    151.50 o 
   7   9  21        7.23       20.27     60.88 o 
   8   9  21      390.49      414.69     80.12 o 
   9   9  21        0.24        8.89     61.19 o 
  10   9  21       61.52       43.40     62.74 o 
  11   9  21       52.58       18.94     62.97 o 
  12   9  21       61.35       42.16     78.56 o 
  13   9  21       12.88      -21.09     76.23 o 
  14   9  21      111.13       44.78     81.24 o 
  15   9  21        3.75        6.39     76.25 o 
  16   9  21      171.51      353.61    118.38 o 
   0  10  21     3959.32     4016.62    211.70 o 
   1  10  21      183.05      200.99     67.07 o 
   2  10  21      773.77      645.28     83.29 o 
   3  10  21     1359.67     1598.47    110.32 o 
   4  10  21     1289.48     1706.93    113.82 o 
   5  10  21      104.82       47.16     65.06 o 
   6  10  21        1.32      -13.68     61.01 o 
   7  10  21      420.69      365.56     82.39 o 
   8  10  21      399.60      290.61     79.57 o 
   9  10  21      496.76      452.19     86.61 o 
  10  10  21       21.74       -1.19     62.43 o 
  11  10  21       23.51       68.04     69.30 o 
  12  10  21      132.68      357.99     98.42 o 
  13  10  21        2.10      -10.76     77.30 o 
  14  10  21      404.41      589.57    111.76 o 
  15  10  21       38.59       86.91     89.78 o 
  16  10  21       30.66       31.05     78.58 o 
   1  11  21       51.44       79.39     62.89 o 
   2  11  21      369.08      370.82     76.13 o 
   3  11  21       23.00       28.17     59.51 o 
   4  11  21      826.77     1145.72    102.97 o 
   5  11  21      430.86      559.09     96.10 o 
   6  11  21      882.88      978.05    107.08 o 
   7  11  21      459.91      425.25     88.04 o 
   8  11  21      121.01       86.75     70.79 o 
   9  11  21        4.91      -34.71     65.28 o 
  10  11  21      164.61      232.71     80.03 o 
  11  11  21       38.27       79.62     80.90 o 
  12  11  21      159.21      116.45     88.94 o 
  13  11  21      154.99       29.64     85.56 o 
  14  11  21       14.74      -38.87     72.79 o 
  15  11  21       10.58      -39.87     74.52 o 
   0  12  21     2129.36     2559.40    205.60 o 
   1  12  21      396.02      411.91     82.53 o 
   2  12  21      639.90      745.46     93.83 o 
   3  12  21       82.98       31.06     63.11 o 
   4  12  21       19.49       -3.36     68.39 o 
   5  12  21        9.47      -22.64     67.96 o 
   6  12  21       68.25       90.51     76.65 o 
   7  12  21      146.64      180.01     76.97 o 
   8  12  21       54.30       40.34     72.75 o 
   9  12  21      125.68       80.45     83.35 o 
  10  12  21      318.92      327.32    101.75 o 
  11  12  21       75.62       80.31     78.22 o 
  12  12  21      246.63      285.77     92.27 o 
  13  12  21       17.55       55.57     79.59 o 
   1  13  21        3.69       60.82     65.98 o 
   2  13  21      596.14      752.11     87.33 o 
   3  13  21     1264.17     1190.80    111.08 o 
   4  13  21      459.91      525.39     89.22 o 
   5  13  21       10.70       -5.71     62.16 o 
   6  13  21      211.63      173.22     76.57 o 
   7  13  21        0.49        3.45     69.87 o 
   8  13  21      241.41      298.59     88.33 o 
   9  13  21        8.18      102.86     80.36 o 
  10  13  21       85.24       16.56     78.12 o 
  11  13  21        3.75      -25.41     76.88 o 
  12  13  21       47.86      152.70     87.16 o 
   0  14  21     3614.00     3402.90    220.59 o 
   1  14  21      231.71      294.07     81.59 o 
   2  14  21      634.91      674.73     96.59 o 
   3  14  21      106.56        3.91     68.53 o 
   4  14  21      239.57      245.66     80.51 o 
   5  14  21       16.20       83.97     72.56 o 
   6  14  21       44.70      -24.32     66.99 o 
   7  14  21        9.06       35.13     80.99 o 
   8  14  21      795.84      941.18    127.27 o 
   9  14  21      205.49      168.20     86.57 o 
  10  14  21      689.71      787.62    119.92 o 
   1  15  21       80.14       12.77     77.13 o 
   2  15  21      131.44       32.19     85.03 o 
   3  15  21       43.50       60.58     84.61 o 
   4  15  21      279.61      245.84     97.71 o 
   5  15  21       27.36       53.26     84.06 o 
   6  15  21      163.59      256.20     97.63 o 
   7  15  21       22.59       -8.71     88.24 o 
   8  15  21        8.92      -41.22     84.14 o 
   0  16  21     1504.31     1126.31    172.30 o 
   1  16  21      108.03       91.95     87.90 o 
   2  16  21      461.52      439.90    106.92 o 
   3  16  21       23.97        7.47     83.58 o 
   4  16  21       60.82       96.55    100.83 o 
   5  16  21        0.55       45.14    100.92 o 
   0   0  22     7435.68     6508.60    535.43 o 
   1   0  22     9594.40     7919.32    440.18 o 
   2   0  22    24989.71    24269.94   1441.81 o 
   3   0  22     1116.65      936.90     73.84 o 
   4   0  22      218.42      145.78     45.29 o 
   5   0  22        2.48       95.64     42.27 o 
   6   0  22        6.43      -44.52     37.72 o 
   7   0  22      109.36       47.72     48.34 o 
   8   0  22      910.09     1294.20    115.02 o 
   9   0  22     6871.47     7809.44    673.03 o 
  10   0  22     5820.58     5597.92    930.36 o 
  11   0  22     6009.56     6216.94   1001.35 o 
  12   0  22     2336.52     2541.26    347.42 o 
  13   0  22      270.52      554.91    125.20 o 
  14   0  22     2241.86     2223.87    237.95 o 
  15   0  22     2550.15     2325.55    374.84 o 
  16   0  22        8.73       11.18     82.96 o 
  17   0  22      111.69       78.59    111.43 o 
  18   0  22        0.39      -26.88     90.38 o 
  19   0  22      475.30      621.21    167.31 o 
   1   1  22       82.97      161.23     29.14 o 
   2   1  22     2425.74     1750.56     65.13 o 
   3   1  22      606.04      477.82     41.01 o 
   4   1  22      845.39      544.71     44.02 o 
   5   1  22       13.12      -17.07     26.53 o 
   6   1  22     2846.64     2202.78    113.97 o 
   7   1  22     1113.31     1375.36     74.17 o 
   8   1  22       23.71       59.02     38.37 o 
   9   1  22      708.22      689.14     65.11 o 
  10   1  22      261.95      226.33     52.22 o 
  11   1  22     1412.88     1642.81    118.32 o 
  12   1  22      423.19      484.42     75.97 o 
  13   1  22     2293.30     2398.37    279.39 o 
  14   1  22       33.42       10.62     58.13 o 
  15   1  22       12.96       -7.43     59.92 o 
  16   1  22      316.34      285.12     81.20 o 
  17   1  22        4.50       50.19     68.85 o 
  18   1  22        2.23      -60.56     64.08 o 
  19   1  22        0.30       55.56     78.31 o 
   0   2  22      288.28      448.24     49.32 o 
   1   2  22      132.75       35.39     25.03 o 
   2   2  22     3913.38     3672.49    182.72 o 
   3   2  22     6195.90     6005.34    265.79 o 
   4   2  22       75.36        9.19     27.45 o 
   5   2  22      341.22      490.27     44.33 o 
   6   2  22      109.06      104.71     32.57 o 
   7   2  22     9851.98    10478.73    540.75 o 
   8   2  22    11637.42    11321.76    610.79 o 
   9   2  22     2471.21     2412.23    197.12 o 
  10   2  22    28566.10    30500.64   1892.54 o 
  11   2  22      191.33      208.65     62.06 o 
  12   2  22      468.72      466.45     74.72 o 
  13   2  22       44.82       74.94     65.02 o 
  14   2  22      220.52      108.80     68.43 o 
  15   2  22      963.03      826.74    105.54 o 
  16   2  22      552.64      566.83     98.91 o 
  17   2  22        0.74       17.21     68.01 o 
  18   2  22       25.48       -4.13     68.55 o 
  19   2  22       29.85       39.97     73.84 o 
   1   3  22       77.60      111.66     27.03 o 
   2   3  22     2769.54     2254.84    129.70 o 
   3   3  22      183.56      180.28     35.01 o 
   4   3  22       17.82       -4.15     27.40 o 
   5   3  22      636.39      628.18     48.86 o 
   6   3  22     4044.81     3884.23    199.92 o 
   7   3  22      651.87      673.14     52.37 o 
   8   3  22     2702.86     3125.05    220.97 o 
   9   3  22      334.57      282.28     54.53 o 
  10   3  22        4.59       -5.16     44.48 o 
  11   3  22     1038.71     1158.47     89.02 o 
  12   3  22       39.10       57.08     56.36 o 
  13   3  22        4.01      -26.53     58.21 o 
  14   3  22        8.86      -32.66     61.28 o 
  15   3  22        2.92       -3.08     65.69 o 
  16   3  22      506.28      374.49     90.65 o 
  17   3  22       73.06       33.23     74.73 o 
  18   3  22       12.21       39.05     82.18 o 
  19   3  22        6.25       34.01     73.81 o 
   0   4  22     3602.53     3411.84    256.07 o 
   1   4  22     7746.74     7071.48    325.20 o 
   2   4  22     5573.27     6048.43    313.15 o 
   3   4  22      380.36      345.26     40.91 o 
   4   4  22      163.07       57.39     31.79 o 
   5   4  22      113.91      140.09     34.28 o 
   6   4  22      159.33      254.52     39.50 o 
   7   4  22      241.34      193.05     45.01 o 
   8   4  22       42.78       44.65     40.67 o 
   9   4  22     5399.13     5463.20    287.43 o 
  10   4  22      223.80      278.57     56.84 o 
  11   4  22     1765.89     1766.42    150.05 o 
  12   4  22      612.55      761.17     84.45 o 
  13   4  22      473.92      425.19     81.78 o 
  14   4  22     1482.76     1541.57    131.21 o 
  15   4  22       18.02      -23.35     63.83 o 
  16   4  22       21.92       36.06     68.77 o 
  17   4  22       61.17       91.25     77.47 o 
  18   4  22        2.69      -20.89     70.48 o 
  19   4  22       30.20       36.29     78.44 o 
   1   5  22       46.42      153.70     37.56 o 
   2   5  22     2645.67     2792.86    115.76 o 
   3   5  22      690.35      671.44     50.67 o 
   4   5  22      112.45      223.10     38.14 o 
   5   5  22       39.30       46.26     30.97 o 
   6   5  22      694.93      730.26     53.69 o 
   7   5  22     3979.41     4898.71    186.94 o 
   8   5  22       19.99      -31.95     43.03 o 
   9   5  22      260.69      303.32     58.88 o 
  10   5  22      333.66      331.49     70.33 o 
  11   5  22       29.10      -13.90     59.85 o 
  12   5  22       28.03       94.70     66.53 o 
  13   5  22       22.09       25.86     58.02 o 
  14   5  22       25.24       52.01     66.60 o 
  15   5  22       66.61       89.96     71.03 o 
  16   5  22     1776.42     2072.61    171.21 o 
  17   5  22      150.60      110.49     78.92 o 
  18   5  22        3.36       14.66     74.63 o 
   0   6  22     5327.08     4643.22    542.45 o 
   1   6  22      764.92      762.15     60.73 o 
   2   6  22     2797.08     2608.54    105.63 o 
   3   6  22        8.45       40.60     44.19 o 
   4   6  22      945.98     1307.72     97.30 o 
   5   6  22      672.43      773.68     60.36 o 
   6   6  22       65.44      187.89     51.93 o 
   7   6  22     2798.25     3027.77    116.39 o 
   8   6  22     7746.02     8574.32    206.49 o 
   9   6  22      127.03      300.08     69.46 o 
  10   6  22     4298.94     4711.07    163.23 o 
  11   6  22       63.59       63.54     66.06 o 
  12   6  22        4.54       18.82     63.75 o 
  13   6  22       19.13      -17.53     67.15 o 
  14   6  22       40.04       28.05     80.04 o 
  15   6  22      107.71       46.19     86.50 o 
  16   6  22       78.95       82.70     87.71 o 
  17   6  22      115.98       66.78     77.62 o 
  18   6  22       38.35       52.14     79.54 o 
   1   7  22       68.96       34.69     51.26 o 
   2   7  22       95.66       80.65     50.24 o 
   3   7  22      577.22      533.31     65.47 o 
   4   7  22       64.13       23.25     45.13 o 
   5   7  22      239.60      194.52     65.26 o 
   6   7  22     4396.94     4623.27    184.31 o 
   7   7  22       40.71      -15.43     56.08 o 
   8   7  22     3751.55     4572.56    158.71 o 
   9   7  22      730.23      823.07     93.82 o 
  10   7  22      623.23      633.81     86.22 o 
  11   7  22        1.09      -31.37     55.58 o 
  12   7  22       50.81       22.37     69.42 o 
  13   7  22       46.27       47.93     75.57 o 
  14   7  22       77.47      107.43     79.97 o 
  15   7  22      140.24      166.54     99.33 o 
  16   7  22        6.25      -55.54     82.40 o 
  17   7  22      212.03      177.61    104.47 o 
   0   8  22    29426.63    33537.36   1521.49 o 
   1   8  22     2664.85     2783.48    122.00 o 
   2   8  22     8259.91     8595.56    237.90 o 
   3   8  22     2136.63     2171.10    108.56 o 
   4   8  22     1012.46     1382.42     93.90 o 
   5   8  22      138.74      159.81     55.15 o 
   6   8  22      877.01     1001.67     97.61 o 
   7   8  22        3.99       24.83     60.06 o 
   8   8  22        1.00       23.54     61.67 o 
   9   8  22      699.28      596.40     88.12 o 
  10   8  22       73.90       41.51     63.52 o 
  11   8  22      268.00      242.21     84.62 o 
  12   8  22     1738.11     2057.29    154.00 o 
  13   8  22      458.89      389.42     97.56 o 
  14   8  22      716.73      946.25    121.07 o 
  15   8  22       11.30       54.08     90.14 o 
  16   8  22        2.96       -2.96     89.88 o 
  17   8  22      770.08      631.97    136.24 o 
   1   9  22      900.13      924.31     91.30 o 
   2   9  22     4127.75     4507.78    150.53 o 
   3   9  22      619.65      732.72     83.75 o 
   4   9  22      135.55      227.23     60.68 o 
   5   9  22     1845.33     1927.28    125.41 o 
   6   9  22        5.15       28.54     62.31 o 
   7   9  22       15.68       49.00     64.12 o 
   8   9  22      795.75      855.03     98.62 o 
   9   9  22      866.23      782.65     97.72 o 
  10   9  22       26.69        9.21     61.39 o 
  11   9  22        0.65       16.76     66.24 o 
  12   9  22       15.24       69.57     77.55 o 
  13   9  22       56.97       55.74     78.43 o 
  14   9  22      867.67      904.93    124.31 o 
  15   9  22        4.91      -21.41     78.20 o 
  16   9  22      474.39      387.71    120.54 o 
   0  10  22     1173.50      878.61    133.09 o 
   1  10  22      306.14      401.28     76.15 o 
   2  10  22      379.72      347.30     73.38 o 
   3  10  22      516.72      568.95     78.53 o 
   4  10  22      224.92      245.55     67.56 o 
   5  10  22      148.94      118.16     69.04 o 
   6  10  22      364.92      192.94     73.95 o 
   7  10  22        0.25       -2.35     64.15 o 
   8  10  22      741.80      816.04    102.12 o 
   9  10  22        1.59       -1.01     63.60 o 
  10  10  22       11.36       -7.19     62.60 o 
  11  10  22       11.35       11.83     66.22 o 
  12  10  22       51.93      -11.87     80.69 o 
  13  10  22       20.52      -56.09     75.99 o 
  14  10  22        2.55       10.23     80.64 o 
  15  10  22       84.53       25.81     87.34 o 
   1  11  22      663.43      668.74     88.71 o 
   2  11  22        1.18       33.15     62.06 o 
   3  11  22        8.32       -9.36     57.59 o 
   4  11  22      160.53      147.85     74.13 o 
   5  11  22      766.94      935.85    114.99 o 
   6  11  22     2010.54     2374.89    144.29 o 
   7  11  22      681.27      678.12     98.12 o 
   8  11  22      194.17      159.20     77.76 o 
   9  11  22      232.08      169.16     76.55 o 
  10  11  22        3.14       59.62     72.08 o 
  11  11  22        1.89      -47.04     79.45 o 
  12  11  22        5.48       -1.18     84.15 o 
  13  11  22       11.68       -0.61     83.58 o 
  14  11  22      100.76      128.82     85.56 o 
   0  12  22     2842.18     3104.87    208.53 o 
   1  12  22      575.81      593.71     89.19 o 
   2  12  22      989.01     1084.98    105.51 o 
   3  12  22        0.52       -0.61     60.93 o 
   4  12  22      163.12       69.63     75.27 o 
   5  12  22      169.09       54.00     76.19 o 
   6  12  22       75.53      107.18     77.56 o 
   7  12  22       85.93        1.03     67.51 o 
   8  12  22       10.87       31.32     72.26 o 
   9  12  22       30.82       -3.12     70.88 o 
  10  12  22       31.69      -45.12     80.47 o 
  11  12  22       14.76      -51.23     80.97 o 
  12  12  22       73.50       27.71     79.28 o 
  13  12  22      103.46      117.32     83.11 o 
   1  13  22        1.39      -31.28     65.36 o 
   2  13  22      836.84      903.23    104.51 o 
   3  13  22      405.02      247.54     89.43 o 
   4  13  22       93.92      143.09     84.81 o 
   5  13  22       52.05        6.27     75.58 o 
   6  13  22      672.17      594.90    107.40 o 
   7  13  22       64.26      127.30     73.02 o 
   8  13  22      177.46       55.31     77.85 o 
   9  13  22       92.90       51.95     78.73 o 
  10  13  22        9.21      -47.96     73.89 o 
  11  13  22       10.54        7.41     77.47 o 
  12  13  22        1.54      -86.63     72.71 o 
   0  14  22      580.61      413.35    129.09 o 
   1  14  22       29.16      -15.53     68.24 o 
   2  14  22      140.70      238.88     89.80 o 
   3  14  22      525.63      478.72     91.56 o 
   4  14  22       25.20       28.07     71.97 o 
   5  14  22      198.87      206.26     81.30 o 
   6  14  22      142.78      164.60     79.43 o 
   7  14  22       15.85      -49.61     77.80 o 
   8  14  22      275.36      337.11    104.31 o 
   9  14  22      127.72      188.50     90.78 o 
  10  14  22       96.59      121.05     88.01 o 
   1  15  22       21.86      -24.64     70.68 o 
   2  15  22       62.96       77.50     85.73 o 
   3  15  22      101.37       95.16     86.02 o 
   4  15  22      629.73      636.50    115.74 o 
   5  15  22       45.36      -31.96     86.37 o 
   6  15  22     1535.97     1507.76    150.55 o 
   7  15  22      399.57      412.00    108.08 o 
   8  15  22      827.58      815.75    130.96 o 
   0  16  22     1267.49     1098.21    173.51 o 
   1  16  22      100.29       95.96     89.51 o 
   2  16  22        0.29      -69.02     79.73 o 
   3  16  22      283.54      307.04     99.96 o 
   4  16  22        2.85      -41.32     98.46 o 
   1   1  23     9054.26     8754.53    349.86 o 
   2   1  23      231.13      129.99     32.56 o 
   3   1  23     5997.74     5929.54    249.36 o 
   4   1  23     4846.74     4876.67    221.86 o 
   5   1  23     7682.11     7545.63    304.22 o 
   6   1  23      782.09      654.01     51.15 o 
   7   1  23     4523.76     4469.73    270.33 o 
   8   1  23     2792.93     2813.86    176.82 o 
   9   1  23     1417.68     1482.51    114.68 o 
  10   1  23     4593.43     4519.74    518.90 o 
  11   1  23     1788.24     1723.78    120.14 o 
  12   1  23     2186.87     2298.76    181.81 o 
  13   1  23      669.13      633.99     84.17 o 
  14   1  23      167.38      141.10     65.95 o 
  15   1  23     1531.80     1586.05    185.52 o 
  16   1  23      630.23      681.70    104.12 o 
  17   1  23     1143.30     1246.94    155.41 o 
  18   1  23       29.48       41.80     76.09 o 
  19   1  23       82.04      158.06     85.41 o 
   0   2  23     2234.91     1302.26     74.17 o 
   1   2  23        0.58       89.28     32.55 o 
   2   2  23     1001.35      913.15     54.39 o 
   3   2  23      304.99      362.00     39.64 o 
   4   2  23     1717.35     1293.76     86.41 o 
   5   2  23     1372.85     1077.79     60.28 o 
   6   2  23     2776.37     2436.51    101.75 o 
   7   2  23      389.09      363.23     44.72 o 
   8   2  23      203.14      212.72     45.80 o 
   9   2  23      235.91      229.73     57.36 o 
  10   2  23       15.62       28.38     51.43 o 
  11   2  23       64.64       40.61     59.86 o 
  12   2  23      167.64      148.34     75.31 o 
  13   2  23      215.18      287.68     70.06 o 
  14   2  23       20.74      -36.05     55.14 o 
  15   2  23      358.13      379.03     88.34 o 
  16   2  23      394.67      415.68     91.37 o 
  17   2  23        8.12       52.46     69.96 o 
  18   2  23        7.39       49.44     69.92 o 
  19   2  23       26.12       69.56     84.33 o 
   1   3  23      174.73      136.36     29.66 o 
   2   3  23      682.25      807.50     61.52 o 
   3   3  23     4475.00     4802.56    247.89 o 
   4   3  23      734.86      601.75     49.05 o 
   5   3  23     2430.30     2202.38    100.20 o 
   6   3  23      967.31     1138.89     63.79 o 
   7   3  23     1073.91     1001.19     61.47 o 
   8   3  23      149.03      143.27     45.98 o 
   9   3  23      219.23      214.73     52.13 o 
  10   3  23      542.12      591.99     67.53 o 
  11   3  23      741.53      916.60     78.02 o 
  12   3  23       16.10       28.48     53.01 o 
  13   3  23      395.39      410.26     84.24 o 
  14   3  23      501.92      464.98     90.40 o 
  15   3  23      175.00      177.32     76.37 o 
  16   3  23       49.94        3.05     68.95 o 
  17   3  23      214.65      170.56     90.46 o 
  18   3  23       67.50       59.01     84.25 o 
  19   3  23       77.71       46.31     75.04 o 
   0   4  23      192.14       63.53     37.08 o 
   1   4  23     2025.37     2028.33     86.11 o 
   2   4  23      548.88      679.89     50.95 o 
   3   4  23      877.51      837.43     55.84 o 
   4   4  23     2012.37     2331.74    129.78 o 
   5   4  23      311.36      215.48     38.89 o 
   6   4  23     5101.18     5762.06    262.05 o 
   7   4  23      128.50      119.18     42.29 o 
   8   4  23       87.66       57.33     41.97 o 
   9   4  23      336.34      424.29     57.46 o 
  10   4  23      144.67       59.41     52.56 o 
  11   4  23      107.68       23.98     48.26 o 
  12   4  23        1.20       34.66     55.72 o 
  13   4  23       11.54       13.43     65.85 o 
  14   4  23       93.26      108.52     70.78 o 
  15   4  23       17.14       -7.87     67.52 o 
  16   4  23        6.59      -14.34     68.54 o 
  17   4  23       84.33       43.21     72.36 o 
  18   4  23        0.05      -12.30     72.36 o 
   1   5  23     2741.28     2798.17     90.23 o 
   2   5  23     3393.50     3833.38    174.85 o 
   3   5  23     2198.16     1646.36     92.97 o 
   4   5  23       45.81       21.94     32.18 o 
   5   5  23     1685.32     1607.87     76.78 o 
   6   5  23        1.16      -13.66     38.32 o 
   7   5  23     4926.11     5235.97    221.13 o 
   8   5  23      424.51      466.50     58.96 o 
   9   5  23      394.42      448.11     58.72 o 
  10   5  23        0.75      -32.14     47.02 o 
  11   5  23     2579.15     2593.22    192.82 o 
  12   5  23        6.29      -19.40     52.61 o 
  13   5  23       15.66       65.99     65.87 o 
  14   5  23       13.72       33.31     64.67 o 
  15   5  23      484.68      450.67     95.37 o 
  16   5  23       60.40       20.51     74.15 o 
  17   5  23      881.00     1023.77    125.90 o 
  18   5  23      205.27      307.39     93.92 o 
   0   6  23       36.99        1.46     67.66 o 
   1   6  23     2127.58     1907.95    105.37 o 
   2   6  23     1183.91     1035.96     69.92 o 
   3   6  23       41.02       40.08     38.32 o 
   4   6  23     5087.57     4398.48    289.88 o 
   5   6  23      392.61      461.40     54.92 o 
   6   6  23     1066.09      990.79     80.07 o 
   7   6  23     2163.74     2342.62    107.98 o 
   8   6  23      674.28      665.11     73.66 o 
   9   6  23      152.98      233.30     67.83 o 
  10   6  23      513.11      593.95     82.30 o 
  11   6  23       26.04       -2.54     62.34 o 
  12   6  23      130.37      158.84     73.29 o 
  13   6  23     1138.83     1491.84    130.94 o 
  14   6  23        2.85      -18.31     76.49 o 
  15   6  23       58.05       78.05     71.27 o 
  16   6  23      249.19      309.01     88.91 o 
  17   6  23       14.74       14.09     75.81 o 
  18   6  23       50.26       62.20     83.06 o 
   1   7  23       22.05        5.47     52.68 o 
   2   7  23     1075.89      996.08     88.58 o 
   3   7  23     2802.62     2951.67    174.49 o 
   4   7  23      173.20      139.49     52.86 o 
   5   7  23     5138.72     6062.74    173.05 o 
   6   7  23     2169.10     2207.05    128.23 o 
   7   7  23        8.27        5.70     59.14 o 
   8   7  23       31.27       -6.62     58.88 o 
   9   7  23      868.71      973.20     98.84 o 
  10   7  23       30.71       43.97     61.82 o 
  11   7  23       44.55       28.76     62.51 o 
  12   7  23       88.02       89.93     73.01 o 
  13   7  23      241.51      254.60     84.76 o 
  14   7  23      121.68      135.55     97.64 o 
  15   7  23      723.99      921.39    138.96 o 
  16   7  23      139.79       99.03     94.83 o 
  17   7  23      496.42      352.55    116.80 o 
   0   8  23       59.81      -14.45     81.55 o 
   1   8  23     4729.41     5096.00    199.41 o 
   2   8  23       68.79       90.59     58.46 o 
   3   8  23      951.79     1206.68     90.70 o 
   4   8  23     1602.50     1544.44     99.26 o 
   5   8  23      169.06      264.58     61.12 o 
   6   8  23      228.44      223.26     70.51 o 
   7   8  23        0.82       31.02     61.58 o 
   8   8  23       13.19      -44.63     59.55 o 
   9   8  23      668.35      789.56     93.26 o 
  10   8  23       21.81      -19.71     62.45 o 
  11   8  23      298.93      384.85     84.37 o 
  12   8  23      156.47      162.21     83.73 o 
  13   8  23       31.83      -12.36     74.06 o 
  14   8  23        8.32       66.82     78.28 o 
  15   8  23       38.64      -10.58     87.69 o 
  16   8  23        8.42      -40.16     93.07 o 
   1   9  23      466.90      499.97     77.73 o 
   2   9  23     1341.60      992.62     94.27 o 
   3   9  23      445.94      517.12     78.44 o 
   4   9  23       37.45       83.60     54.47 o 
   5   9  23       70.32       44.76     63.00 o 
   6   9  23      870.69     1154.04    106.79 o 
   7   9  23     3120.93     2969.47    142.96 o 
   8   9  23      223.87      194.93     75.25 o 
   9   9  23      102.96       43.94     66.81 o 
  10   9  23        0.66       12.44     65.29 o 
  11   9  23       87.97       94.64     68.71 o 
  12   9  23        2.05      -55.66     73.23 o 
  13   9  23      173.69      105.95     80.01 o 
  14   9  23      132.00      140.92     88.68 o 
  15   9  23      270.68      171.90    103.04 o 
  16   9  23       16.15      -30.38     97.42 o 
   0  10  23       25.19       23.29     84.40 o 
   1  10  23     1061.44     1207.84    103.83 o 
   2  10  23      180.79      163.16     65.43 o 
   3  10  23      163.77       69.50     60.29 o 
   4  10  23      117.98       73.16     59.10 o 
   5  10  23      574.74      523.02     89.51 o 
   6  10  23      721.83      688.22     95.95 o 
   7  10  23     1593.52     1758.54    129.91 o 
   8  10  23      261.82      236.21     78.55 o 
   9  10  23      321.41      250.46     78.46 o 
  10  10  23      405.18      373.86     84.35 o 
  11  10  23      128.59      125.03     75.84 o 
  12  10  23       85.22       36.38     71.76 o 
  13  10  23      698.42      731.62    120.37 o 
  14  10  23       32.85       20.86     83.17 o 
  15  10  23       29.75       64.88     88.45 o 
   1  11  23      123.52      168.21     69.79 o 
   2  11  23        0.77      -75.15     57.49 o 
   3  11  23      769.43      680.82     88.80 o 
   4  11  23        0.79      -79.33     64.60 o 
   5  11  23      272.43      264.13     85.59 o 
   6  11  23      445.84      406.29     87.58 o 
   7  11  23       59.53      105.84     74.36 o 
   8  11  23       51.61       35.39     70.39 o 
   9  11  23       32.11        5.08     67.27 o 
  10  11  23       84.13      101.87     76.10 o 
  11  11  23       51.81       54.98     85.44 o 
  12  11  23       38.61        2.08     82.42 o 
  13  11  23       44.33      108.98     91.17 o 
  14  11  23      110.78       93.01     93.43 o 
   0  12  23      320.97      247.17    109.18 o 
   1  12  23      166.37      111.22     70.78 o 
   2  12  23       16.51       -6.48     62.90 o 
   3  12  23       45.38       28.87     77.02 o 
   4  12  23       85.75      129.78     81.18 o 
   5  12  23       45.71       37.10     76.20 o 
   6  12  23       51.86      -42.47     72.48 o 
   7  12  23       65.58      110.95     76.44 o 
   8  12  23      119.96      114.69     77.33 o 
   9  12  23      154.57      138.79     78.31 o 
  10  12  23        4.19      -78.12     79.58 o 
  11  12  23      102.40      110.00     91.94 o 
  12  12  23        0.38      -80.88     82.96 o 
  13  12  23      176.70      215.33     88.94 o 
   1  13  23       55.92      -31.75     64.76 o 
   2  13  23       14.86      -35.37     62.45 o 
   3  13  23       74.27      163.83     82.78 o 
   4  13  23        4.56       -7.42     76.60 o 
   5  13  23      140.87      305.56     92.30 o 
   6  13  23       63.64      -52.98     75.66 o 
   7  13  23      131.36      165.83     86.88 o 
   8  13  23        1.57       26.38     85.45 o 
   9  13  23        9.64       50.31     80.30 o 
  10  13  23       19.49       21.07     78.31 o 
  11  13  23       23.72      -66.21     75.30 o 
   0  14  23       98.92       43.57     99.77 o 
   1  14  23     1411.68     1422.22    124.22 o 
   2  14  23       50.74       93.88     85.07 o 
   3  14  23      271.75      249.92     93.24 o 
   4  14  23       34.54       28.68     69.63 o 
   5  14  23        0.34       -6.04     69.98 o 
   6  14  23      102.41       75.31     76.73 o 
   7  14  23      209.77      233.27     95.96 o 
   8  14  23       45.98      -56.26     78.89 o 
   9  14  23      764.01      694.49    121.15 o 
   1  15  23      269.11      256.60     95.37 o 
   2  15  23       80.04       94.12     87.52 o 
   3  15  23      164.86      149.96     89.97 o 
   4  15  23      124.17       -7.51     83.38 o 
   5  15  23      153.13      150.61     92.19 o 
   6  15  23        8.54       75.95     90.48 o 
   7  15  23       93.45      117.92     91.36 o 
   0  16  23      247.96      441.32    183.66 o 
   1  16  23      460.95      553.10    114.06 o 
   2  16  23       30.87       59.25     87.92 o 
   3  16  23      419.14      324.40    101.16 o 
   0   0  24      176.59      470.73     77.26 o 
   1   0  24    12547.00    11499.06    776.91 o 
   2   0  24     4785.79     4285.87    299.09 o 
   3   0  24    19690.39    18256.98   1110.38 o 
   4   0  24    10795.81     9366.66    474.17 o 
   5   0  24     2309.29     2305.45    132.81 o 
   6   0  24       50.92      -14.67     39.51 o 
   7   0  24     1846.46     1477.64    165.00 o 
   8   0  24     1467.27     1215.88    138.30 o 
   9   0  24     5218.31     4120.90    476.01 o 
  10   0  24     2049.60     1814.71    337.17 o 
  11   0  24      123.51      225.08     88.71 o 
  12   0  24     1772.46     1344.43    183.84 o 
  13   0  24     2363.80     2966.67    392.90 o 
  14   0  24     4901.84     4999.83    862.06 o 
  15   0  24       50.27       10.40     84.42 o 
  16   0  24        0.14      -25.64     84.03 o 
  17   0  24      294.05      188.98    125.48 o 
  18   0  24      163.66      102.71    115.68 o 
  19   0  24        2.50      -63.45    101.28 o 
   1   1  24        0.24      126.39     30.95 o 
   2   1  24      609.14      644.30     48.53 o 
   3   1  24      593.89      578.56     46.85 o 
   4   1  24     1384.52     1198.16     62.14 o 
   5   1  24      870.50     1507.38     70.91 o 
   6   1  24       78.32       54.48     34.59 o 
   7   1  24     1081.11     1260.44     74.78 o 
   8   1  24      276.11      236.00     45.46 o 
   9   1  24       49.95       22.92     43.56 o 
  10   1  24      238.39      203.61     61.33 o 
  11   1  24      626.47      562.93     77.59 o 
  12   1  24      776.17      926.05    114.01 o 
  13   1  24        9.13       11.81     57.91 o 
  14   1  24      323.68      312.64     75.55 o 
  15   1  24      107.30       87.15     66.98 o 
  16   1  24      215.65      170.76     79.71 o 
  17   1  24        0.48      -16.40     68.93 o 
  18   1  24       68.20       13.18     75.03 o 
  19   1  24       20.84       15.91     77.74 o 
   0   2  24     6111.86     4734.38    277.19 o 
   1   2  24    19990.67    19376.41    760.76 o 
   2   2  24       28.00       64.55     31.09 o 
   3   2  24      747.88      715.60     50.73 o 
   4   2  24       68.05       32.31     31.22 o 
   5   2  24      145.87      137.40     36.74 o 
   6   2  24     2385.12     2548.65    132.25 o 
   7   2  24      456.40      505.68     49.50 o 
   8   2  24      282.99      271.37     50.01 o 
   9   2  24     1034.09     1161.17     82.26 o 
  10   2  24      261.97      311.13     58.02 o 
  11   2  24       21.80       -0.63     52.66 o 
  12   2  24       26.77        4.70     53.44 o 
  13   2  24      430.82      341.08     73.17 o 
  14   2  24       56.53       88.01     67.31 o 
  15   2  24     1483.07     1456.51    131.86 o 
  16   2  24       49.56       -9.26     67.30 o 
  17   2  24      754.88      566.56    101.76 o 
  18   2  24      122.22      157.66     81.20 o 
   1   3  24      164.07      180.90     31.96 o 
   2   3  24     6774.19     6603.13    325.87 o 
   3   3  24       86.42       73.88     32.80 o 
   4   3  24     2833.76     2765.14    169.21 o 
   5   3  24     1659.78     2201.83    109.51 o 
   6   3  24       18.18       38.16     34.13 o 
   7   3  24      372.06      295.81     50.80 o 
   8   3  24      239.05      268.72     51.34 o 
   9   3  24        2.17        2.06     42.46 o 
  10   3  24       17.25       42.04     48.51 o 
  11   3  24     2189.21     2344.66    162.63 o 
  12   3  24     1867.37     1851.14    159.28 o 
  13   3  24      176.16      149.74     72.93 o 
  14   3  24      679.39      538.42     93.71 o 
  15   3  24      104.36        8.02     67.19 o 
  16   3  24      531.42      490.22    114.34 o 
  17   3  24       39.03       17.57     70.66 o 
  18   3  24        3.93       53.46     74.58 o 
   0   4  24      860.77      790.37     66.59 o 
   1   4  24      495.55      386.78     41.89 o 
   2   4  24     2729.80     2675.00    135.86 o 
   3   4  24     1115.05     1209.91     65.48 o 
   4   4  24     3100.58     2994.47    121.07 o 
   5   4  24      561.90      666.79     54.54 o 
   6   4  24       44.11       27.56     34.13 o 
   7   4  24       11.21      -26.17     38.55 o 
   8   4  24      657.87      711.53     65.35 o 
   9   4  24      963.91      975.94     74.48 o 
  10   4  24     1451.99     1762.91    100.96 o 
  11   4  24     1226.81     1257.09     89.97 o 
  12   4  24      383.86      196.49     72.08 o 
  13   4  24        3.23      -18.53     61.99 o 
  14   4  24      152.47      151.68     74.91 o 
  15   4  24       46.98       52.11     70.70 o 
  16   4  24       18.08      -26.62     69.47 o 
  17   4  24       87.45       93.21     77.12 o 
  18   4  24       36.31       11.10     76.44 o 
   1   5  24      540.03      443.55     53.50 o 
   2   5  24       33.00       64.40     33.25 o 
   3   5  24     1493.80     1995.82    112.78 o 
   4   5  24       87.69       27.18     32.40 o 
   5   5  24       15.57       45.49     39.11 o 
   6   5  24       90.94      -24.66     39.35 o 
   7   5  24       46.83      190.43     49.40 o 
   8   5  24      240.14      189.77     50.52 o 
   9   5  24      897.34      922.03     74.37 o 
  10   5  24      253.37      321.37     63.51 o 
  11   5  24      325.55      330.26     71.32 o 
  12   5  24        3.00      -33.52     51.64 o 
  13   5  24        3.41      -56.87     60.75 o 
  14   5  24       35.49       16.08     66.45 o 
  15   5  24       13.82        9.03     68.15 o 
  16   5  24        0.52      -12.99     68.61 o 
  17   5  24        4.66       41.70     76.27 o 
  18   5  24      107.89       72.17     82.57 o 
   0   6  24      892.37     1117.44    198.54 o 
   1   6  24     2177.07     2517.84    157.48 o 
   2   6  24      579.95      480.67     54.66 o 
   3   6  24       19.58      -20.45     34.48 o 
   4   6  24     2077.04     2166.94    107.81 o 
   5   6  24       26.14      139.14     40.24 o 
   6   6  24     2801.44     2740.40    110.84 o 
   7   6  24       88.85       73.14     45.49 o 
   8   6  24      271.89      548.10     69.96 o 
   9   6  24     1695.94     1579.18    117.12 o 
  10   6  24       17.81       11.07     59.87 o 
  11   6  24      100.41       33.83     66.14 o 
  12   6  24      765.13      809.49     92.08 o 
  13   6  24      891.96      919.60    123.14 o 
  14   6  24       51.41       75.23     73.40 o 
  15   6  24      435.16      398.18     93.71 o 
  16   6  24      144.64      130.09     83.14 o 
  17   6  24        1.07      -77.60     73.42 o 
   1   7  24      265.75      244.37     60.94 o 
   2   7  24     1419.23     1464.32     96.04 o 
   3   7  24      404.21      613.13     71.79 o 
   4   7  24       95.10      141.64     64.35 o 
   5   7  24     1813.79     1949.63    123.34 o 
   6   7  24      802.74      601.29     83.64 o 
   7   7  24     4703.72     4728.62    216.99 o 
   8   7  24      111.30       78.40     60.20 o 
   9   7  24       57.37       -7.90     61.23 o 
  10   7  24       77.99       79.13     64.24 o 
  11   7  24     1117.32     1163.82    109.08 o 
  12   7  24        9.13       17.29     71.36 o 
  13   7  24        1.13       49.16     74.76 o 
  14   7  24       35.02       88.55     88.19 o 
  15   7  24       65.27       42.00     91.59 o 
  16   7  24      358.36      546.03    127.90 o 
  17   7  24       83.03       23.45     83.95 o 
   0   8  24     3551.08     3641.96    198.16 o 
   1   8  24     2533.93     1979.08    117.37 o 
   2   8  24        0.60      -11.41     54.64 o 
   3   8  24      893.55      945.16     85.54 o 
   4   8  24      752.42      517.07     71.04 o 
   5   8  24      642.19      790.31     91.77 o 
   6   8  24      222.13      320.06     76.94 o 
   7   8  24      593.63      636.36     89.46 o 
   8   8  24     2477.50     3026.84    200.12 o 
   9   8  24     1940.79     2269.91    142.12 o 
  10   8  24     1171.49     1292.53    114.80 o 
  11   8  24     2019.77     2280.13    144.77 o 
  12   8  24       11.59      -64.23     71.41 o 
  13   8  24       92.26      108.87     82.20 o 
  14   8  24       42.51       71.03     80.45 o 
  15   8  24       73.18      104.41     98.06 o 
  16   8  24        1.35     -109.89     89.00 o 
   1   9  24      471.90      390.08     74.07 o 
   2   9  24      963.15     1145.58    100.27 o 
   3   9  24      684.93      854.23     90.36 o 
   4   9  24     1161.72     1354.98     99.51 o 
   5   9  24      128.02      199.55     71.58 o 
   6   9  24      592.36      574.27     90.26 o 
   7   9  24     1627.06     1576.44    122.97 o 
   8   9  24      109.46      142.98     73.04 o 
   9   9  24       21.38        6.96     67.85 o 
  10   9  24        1.06       42.04     69.17 o 
  11   9  24        5.35       -0.40     65.73 o 
  12   9  24      862.11      801.52    116.97 o 
  13   9  24      156.96      183.07     86.44 o 
  14   9  24       56.15       -2.29     80.22 o 
  15   9  24       12.85      -70.26     88.68 o 
   0  10  24      168.64      266.45    103.21 o 
   1  10  24      170.53       59.92     62.77 o 
   2  10  24       30.22       74.47     61.18 o 
   3  10  24      669.35      708.70     87.79 o 
   4  10  24       11.54       48.88     70.05 o 
   5  10  24      228.02      298.06     79.59 o 
   6  10  24     2552.21     2696.61    148.84 o 
   7  10  24       22.28       23.16     67.52 o 
   8  10  24        5.91       44.27     68.10 o 
   9  10  24       40.81       -8.86     65.42 o 
  10  10  24       38.42       61.55     71.82 o 
  11  10  24      137.79       78.59     74.73 o 
  12  10  24      262.98      213.52     83.35 o 
  13  10  24       96.35       43.70     83.98 o 
  14  10  24      131.47      147.83     91.41 o 
   1  11  24      318.86      278.48     73.97 o 
   2  11  24      979.49     1287.78    110.27 o 
   3  11  24       46.01        9.72     61.54 o 
   4  11  24      257.42      156.69     78.30 o 
   5  11  24       35.13       25.20     72.78 o 
   6  11  24        1.57       12.42     70.55 o 
   7  11  24       60.26        7.71     69.83 o 
   8  11  24      417.68      384.32     90.80 o 
   9  11  24       26.79      -19.25     68.90 o 
  10  11  24      136.47      185.45     79.92 o 
  11  11  24      111.72      132.94     90.79 o 
  12  11  24       11.23      -61.98     82.87 o 
  13  11  24       34.86       15.62     86.53 o 
   0  12  24     1817.64     1737.08    182.02 o 
   1  12  24       78.65       57.85     68.35 o 
   2  12  24       68.75       32.94     64.66 o 
   3  12  24       20.13      -12.65     75.35 o 
   4  12  24       59.73        4.16     73.24 o 
   5  12  24      288.20      333.80     93.03 o 
   6  12  24       28.69      -13.97     73.12 o 
   7  12  24        3.11       15.50     71.65 o 
   8  12  24     1080.97      891.34    111.21 o 
   9  12  24      224.15      181.77     81.41 o 
  10  12  24      210.95      325.92    104.53 o 
  11  12  24      286.61      204.82     99.63 o 
  12  12  24       25.86       57.47     90.02 o 
   1  13  24      205.80      259.74     78.68 o 
   2  13  24     1288.36     1247.72    132.43 o 
   3  13  24       12.95        1.52     77.95 o 
   4  13  24      162.01      187.46     87.06 o 
   5  13  24       25.70       47.06     78.92 o 
   6  13  24      378.50      444.08    100.43 o 
   7  13  24     1080.93     1191.34    135.85 o 
   8  13  24      210.21      233.40     87.92 o 
   9  13  24      290.84      418.76    109.49 o 
  10  13  24       10.42      -17.48     78.37 o 
  11  13  24       39.28       14.11     80.27 o 
   0  14  24        1.28      -54.16     91.64 o 
   1  14  24        3.30      -10.38     67.92 o 
   2  14  24      130.43       30.77     82.84 o 
   3  14  24       25.60       51.61     83.40 o 
   4  14  24      228.05      217.84     80.18 o 
   5  14  24        0.05      -42.24     69.86 o 
   6  14  24      165.01      172.32     81.44 o 
   7  14  24      167.83      122.34     89.69 o 
   8  14  24       32.39      -34.93     83.11 o 
   9  14  24       99.35      161.19     97.12 o 
   1  15  24      274.57      152.14     89.81 o 
   2  15  24       85.45       88.45     86.18 o 
   3  15  24      356.13      292.46    101.52 o 
   4  15  24        2.83      -15.23     84.76 o 
   5  15  24      489.10      506.99    109.50 o 
   6  15  24      129.94      111.47     90.92 o 
   1   1  25      308.34      277.43     39.78 o 
   2   1  25      865.43      840.09     54.32 o 
   3   1  25     1707.75     1457.62     68.33 o 
   4   1  25     2211.27     2279.47    121.59 o 
   5   1  25     2023.97     2005.50     86.33 o 
   6   1  25      835.58      874.53     60.12 o 
   7   1  25      874.99      936.40     62.81 o 
   8   1  25     1807.00     1750.07    165.42 o 
   9   1  25      843.03      819.69     73.65 o 
  10   1  25       75.12       46.82     53.54 o 
  11   1  25        0.46      -39.83     51.20 o 
  12   1  25     2024.41     2168.13    186.38 o 
  13   1  25      111.67       17.99     59.27 o 
  14   1  25      133.74      118.95     66.55 o 
  15   1  25       27.66      -70.74     61.85 o 
  16   1  25     1250.13     1065.88    132.87 o 
  17   1  25      103.35      119.64     77.53 o 
  18   1  25      262.32      240.45     95.51 o 
   0   2  25      197.21      249.27     49.10 o 
   1   2  25      131.56      191.15     38.82 o 
   2   2  25     1371.66     1262.72     62.81 o 
   3   2  25       16.83       24.97     30.14 o 
   4   2  25       55.28       60.65     33.83 o 
   5   2  25      364.83      577.33     51.50 o 
   6   2  25      876.55     1114.35     65.76 o 
   7   2  25      434.20      618.26     53.61 o 
   8   2  25      187.93      189.26     45.95 o 
   9   2  25       21.47      -33.86     42.10 o 
  10   2  25     1155.14     1156.03    148.33 o 
  11   2  25        0.38      -16.35     51.00 o 
  12   2  25        7.27      -40.70     53.59 o 
  13   2  25      464.84      492.04     79.05 o 
  14   2  25       47.62       62.76     68.88 o 
  15   2  25      232.18      162.03     76.22 o 
  16   2  25        6.29      -32.87     66.83 o 
  17   2  25        0.41       -3.33     71.93 o 
  18   2  25        2.37       -3.44     72.07 o 
   1   3  25        9.74        1.12     27.42 o 
   2   3  25      823.20     1067.73     65.33 o 
   3   3  25        2.86       54.42     33.04 o 
   4   3  25       14.63       29.47     32.44 o 
   5   3  25     1867.72     1694.75     94.34 o 
   6   3  25       11.35       34.33     36.40 o 
   7   3  25      579.81      603.15     65.89 o 
   8   3  25      666.75      700.68     66.43 o 
   9   3  25      336.00      365.94     61.39 o 
  10   3  25     1895.07     2327.47    179.73 o 
  11   3  25        9.21       48.17     57.31 o 
  12   3  25      193.91      174.86     64.44 o 
  13   3  25        0.12      -58.71     67.08 o 
  14   3  25       41.17       49.12     73.52 o 
  15   3  25        5.28       -6.92     73.26 o 
  16   3  25      223.62      136.75     76.90 o 
  17   3  25      312.17      383.51     93.52 o 
  18   3  25      457.27      494.52    102.41 o 
   0   4  25      434.27      332.35     52.50 o 
   1   4  25      448.48      317.81     42.07 o 
   2   4  25      944.15      927.38     63.26 o 
   3   4  25     1188.07     1202.16     80.98 o 
   4   4  25      398.69      314.15     44.31 o 
   5   4  25        0.44      -21.89     30.71 o 
   6   4  25      296.44      258.25     44.14 o 
   7   4  25       18.22       57.49     43.09 o 
   8   4  25      691.40      702.50     67.12 o 
   9   4  25        1.11       -7.30     43.67 o 
  10   4  25      477.30      363.30     63.28 o 
  11   4  25       38.17       85.11     57.21 o 
  12   4  25        2.84      -32.20     56.25 o 
  13   4  25      228.31      258.41     80.63 o 
  14   4  25       67.23       12.61     66.54 o 
  15   4  25      123.78      112.52     78.20 o 
  16   4  25      465.61      474.97     99.49 o 
  17   4  25       18.10      -29.71     69.34 o 
  18   4  25       50.82       25.85     83.92 o 
   1   5  25      674.56      833.86     82.51 o 
   2   5  25      117.61      106.63     36.77 o 
   3   5  25      799.78      910.67     63.55 o 
   4   5  25      137.26      219.37     41.80 o 
   5   5  25     2074.61     2557.00    131.55 o 
   6   5  25      494.60      621.93     62.87 o 
   7   5  25       70.20       35.89     43.87 o 
   8   5  25      916.52      889.17     74.03 o 
   9   5  25      201.94      177.20     51.40 o 
  10   5  25        4.54      -26.78     48.06 o 
  11   5  25      100.65      105.30     63.48 o 
  12   5  25      627.65      686.03     87.97 o 
  13   5  25       83.19       21.22     65.11 o 
  14   5  25      393.43      401.53     90.02 o 
  15   5  25        0.33      -33.77     65.69 o 
  16   5  25      576.77      587.55    107.85 o 
  17   5  25       60.86       81.50     82.78 o 
   0   6  25     2137.61     2197.83    158.67 o 
   1   6  25      698.03      885.55     84.93 o 
   2   6  25     3851.53     3845.89    154.86 o 
   3   6  25       63.33      126.18     41.15 o 
   4   6  25      178.89      140.39     39.95 o 
   5   6  25      375.03      450.13     57.99 o 
   6   6  25     1228.31     1111.28     78.88 o 
   7   6  25     2767.04     2740.18    118.33 o 
   8   6  25     1000.71      844.60     73.79 o 
   9   6  25      399.48      364.90     68.23 o 
  10   6  25      396.82      526.88     75.17 o 
  11   6  25        0.23        3.65     56.49 o 
  12   6  25        8.22       42.22     60.22 o 
  13   6  25       25.62      -26.07     67.63 o 
  14   6  25      255.04      233.89     80.68 o 
  15   6  25        2.62      -46.74     66.71 o 
  16   6  25      212.91      166.99     84.66 o 
  17   6  25       96.62       86.67     83.51 o 
   1   7  25      288.30      336.59     67.43 o 
   2   7  25        2.56        7.32     52.18 o 
   3   7  25      363.17      449.24     67.73 o 
   4   7  25       84.49       62.36     40.50 o 
   5   7  25       28.66       30.93     58.90 o 
   6   7  25      311.99      335.53     75.79 o 
   7   7  25      153.35      190.45     70.50 o 
   8   7  25      793.85      857.73     97.37 o 
   9   7  25     1982.18     2124.20    134.92 o 
  10   7  25      789.07      742.55     95.98 o 
  11   7  25        1.34      -33.43     60.09 o 
  12   7  25     1241.93     1160.53    124.67 o 
  13   7  25        7.46       26.64     74.90 o 
  14   7  25      278.50      281.30    108.34 o 
  15   7  25      277.90      212.45     84.37 o 
  16   7  25      700.67      562.30    107.90 o 
   0   8  25      558.58      544.87    114.44 o 
   1   8  25      143.15      188.65     65.55 o 
   2   8  25     1503.81     1465.45    106.78 o 
   3   8  25      851.30     1024.57     88.26 o 
   4   8  25       38.12       62.63     52.56 o 
   5   8  25      638.48      786.39     94.77 o 
   6   8  25      220.41      377.74     80.09 o 
   7   8  25        3.97      -10.75     61.80 o 
   8   8  25      693.34      646.31     96.05 o 
   9   8  25      228.94      267.99     78.51 o 
  10   8  25      452.82      360.77     82.04 o 
  11   8  25      499.14      604.44     95.03 o 
  12   8  25      144.24      249.39     91.07 o 
  13   8  25      229.98      259.74     91.25 o 
  14   8  25      136.46       94.47     97.35 o 
  15   8  25      123.47      159.97    105.28 o 
  16   8  25        5.61      -56.66     94.54 o 
   1   9  25       96.08      119.52     63.72 o 
   2   9  25      250.31      238.64     67.97 o 
   3   9  25        0.49      -21.54     54.98 o 
   4   9  25      371.62      452.16     72.27 o 
   5   9  25      133.12      130.77     69.82 o 
   6   9  25     1399.21     1415.54    119.61 o 
   7   9  25      517.73      466.77     86.01 o 
   8   9  25      954.99     1152.18    114.67 o 
   9   9  25       31.61       40.51     66.87 o 
  10   9  25       26.74        1.87     70.54 o 
  11   9  25       82.67      100.55     69.67 o 
  12   9  25       88.53      110.07     73.31 o 
  13   9  25       39.95       39.46     80.62 o 
  14   9  25      483.32      491.42    108.89 o 
  15   9  25       12.22      -13.65     96.42 o 
   0  10  25     5093.51     5229.14    257.85 o 
   1  10  25      201.76      129.33     66.93 o 
   2  10  25      394.02      355.25     75.83 o 
   3  10  25       31.91       13.45     59.67 o 
   4  10  25       52.78       27.31     71.79 o 
   5  10  25        6.06       -0.05     67.09 o 
   6  10  25      210.13      173.84     77.12 o 
   7  10  25       24.35       34.37     70.05 o 
   8  10  25      330.39      401.82     89.60 o 
   9  10  25      106.10       73.93     71.29 o 
  10  10  25      157.82      138.86     77.65 o 
  11  10  25      132.97       82.60     75.64 o 
  12  10  25      201.74      156.13     81.31 o 
  13  10  25       35.31      106.62     88.92 o 
  14  10  25      391.03      330.18    106.99 o 
   1  11  25      529.58      501.79     87.96 o 
   2  11  25      135.14       61.99     63.55 o 
   3  11  25      212.50      241.57     84.79 o 
   4  11  25       29.81       44.70     71.90 o 
   5  11  25       65.15      153.42     79.81 o 
   6  11  25       17.50        9.73     71.08 o 
   7  11  25       89.58      100.45     73.93 o 
   8  11  25      569.67      541.58     95.36 o 
   9  11  25      202.48      202.57     80.47 o 
  10  11  25        0.76      -18.54     71.95 o 
  11  11  25        0.11      -64.71     80.67 o 
  12  11  25      257.95      232.48     99.18 o 
  13  11  25       11.98      -64.06     84.32 o 
   0  12  25      316.10      316.77    114.94 o 
   1  12  25       63.77       81.05     68.74 o 
   2  12  25      747.40      716.48     95.82 o 
   3  12  25      232.32      153.35     83.71 o 
   4  12  25      406.83      397.50     99.36 o 
   5  12  25      136.53      224.74     86.89 o 
   6  12  25      216.93      225.96     88.00 o 
   7  12  25       29.41      -50.55     69.83 o 
   8  12  25      134.75      107.83     76.11 o 
   9  12  25        0.39       -2.83     72.99 o 
  10  12  25      205.67      154.19     96.48 o 
  11  12  25       39.04       41.08     92.92 o 
  12  12  25      256.77      215.82    104.24 o 
   1  13  25       71.57       21.74     69.04 o 
   2  13  25       18.96        8.25     78.80 o 
   3  13  25      209.64      129.86     84.93 o 
   4  13  25       32.58        0.83     78.37 o 
   5  13  25      110.36      -28.26     74.86 o 
   6  13  25      153.99      220.90     91.89 o 
   7  13  25      261.46      319.93     94.61 o 
   8  13  25      152.22      166.04     86.57 o 
   9  13  25      154.56       90.16     95.46 o 
  10  13  25       59.45       21.23     92.35 o 
   0  14  25     1021.09     1097.51    163.91 o 
   1  14  25       37.55       14.91     80.93 o 
   2  14  25      226.03      226.31     91.51 o 
   3  14  25      218.17      244.16     93.17 o 
   4  14  25       53.39       56.06     74.35 o 
   5  14  25        1.09       64.42     75.74 o 
   6  14  25      146.10       67.95     77.56 o 
   7  14  25        3.59        8.76     82.66 o 
   8  14  25      230.32      248.40     99.70 o 
   1  15  25        9.80       34.37     85.32 o 
   2  15  25       23.40       16.10     85.48 o 
   3  15  25        0.43      -58.97     80.42 o 
   4  15  25      119.85       85.53     91.94 o 
   5  15  25       12.62       18.28     83.74 o 
   0   0  26     7111.85     7065.59    583.03 o 
   1   0  26     4046.09     3940.18    209.02 o 
   2   0  26    10639.29    11942.44    785.35 o 
   3   0  26      345.96      603.01     70.87 o 
   4   0  26       16.17       29.04     46.53 o 
   5   0  26        0.47       27.27     46.88 o 
   6   0  26     2329.59     2069.94    116.51 o 
   7   0  26     1239.17     1059.96    211.56 o 
   8   0  26       10.20       20.03     57.63 o 
   9   0  26       53.98      109.08     78.11 o 
  10   0  26     3773.00     3842.84    488.73 o 
  11   0  26      532.60      394.45    103.40 o 
  12   0  26      361.48      249.27     97.85 o 
  13   0  26       12.50       22.06     80.70 o 
  14   0  26       34.06       98.58     93.03 o 
  15   0  26       29.41     -113.29     75.53 o 
  16   0  26      963.83      778.89    175.50 o 
  17   0  26        2.93       85.93    117.25 o 
  18   0  26      289.74      258.69    143.76 o 
   1   1  26      251.07      250.23     40.67 o 
   2   1  26        0.74       43.61     32.33 o 
   3   1  26        3.47       17.15     30.79 o 
   4   1  26        6.94       65.29     33.53 o 
   5   1  26       79.20        7.39     32.35 o 
   6   1  26      152.11       88.83     38.57 o 
   7   1  26     3834.20     3383.52    181.63 o 
   8   1  26      740.83     1031.20     88.30 o 
   9   1  26        2.09      -40.43     42.70 o 
  10   1  26       20.92       61.89     57.15 o 
  11   1  26      630.11      688.45     84.43 o 
  12   1  26        0.03       -7.36     57.82 o 
  13   1  26       32.87        7.14     57.21 o 
  14   1  26       26.36       55.71     64.14 o 
  15   1  26      156.56      112.46     72.93 o 
  16   1  26       90.42      100.00     76.79 o 
  17   1  26       38.42       78.54     77.66 o 
  18   1  26       49.04      115.43     90.09 o 
   0   2  26      367.90      338.97     54.08 o 
   1   2  26      953.82     1035.39     60.01 o 
   2   2  26     5339.62     4649.24    227.65 o 
   3   2  26     4062.04     3590.13    147.10 o 
   4   2  26      514.29      442.05     49.64 o 
   5   2  26     2190.22     2301.36    112.21 o 
   6   2  26       84.77       80.83     38.05 o 
   7   2  26      877.12      711.76     58.58 o 
   8   2  26      263.55      329.54     54.45 o 
   9   2  26        6.35       17.91     45.61 o 
  10   2  26       23.71       32.70     54.35 o 
  11   2  26      394.31      324.17     70.36 o 
  12   2  26     1413.52     1245.77    138.33 o 
  13   2  26       14.32       -6.03     57.44 o 
  14   2  26     2368.65     2212.08    170.45 o 
  15   2  26      633.05      495.73     95.11 o 
  16   2  26       65.17       36.17     71.44 o 
  17   2  26      151.84      191.80     84.64 o 
  18   2  26       40.61       38.67     74.61 o 
   1   3  26       63.10        1.00     30.97 o 
   2   3  26      375.44      236.90     39.24 o 
   3   3  26      166.61      344.79     44.97 o 
   4   3  26      896.75      661.84     55.46 o 
   5   3  26     1554.96     1645.44     76.25 o 
   6   3  26      356.69      331.44     47.95 o 
   7   3  26     5111.27     5038.07    291.12 o 
   8   3  26      456.78      586.33     68.01 o 
   9   3  26       23.53       57.94     49.04 o 
  10   3  26       97.03       78.78     55.75 o 
  11   3  26        0.56       -2.41     58.87 o 
  12   3  26       11.55      -18.18     61.39 o 
  13   3  26      109.67      132.82     83.59 o 
  14   3  26        5.91      -35.12     61.38 o 
  15   3  26        0.30      -34.69     64.43 o 
  16   3  26       81.80       58.56     74.03 o 
  17   3  26        0.53       31.70     73.22 o 
  18   3  26       23.49       -6.46     75.20 o 
   0   4  26     3863.27     4986.18    512.13 o 
   1   4  26     3017.61     3261.38    188.87 o 
   2   4  26      673.81      692.53     54.91 o 
   3   4  26      243.18      300.22     47.92 o 
   4   4  26       16.28       13.22     35.78 o 
   5   4  26      115.06       94.09     37.22 o 
   6   4  26       92.54       86.55     44.77 o 
   7   4  26      233.75      201.06     51.11 o 
   8   4  26     1056.90      846.06     73.01 o 
   9   4  26       54.56       17.47     44.89 o 
  10   4  26      748.18      815.33     80.71 o 
  11   4  26       53.42       44.31     56.98 o 
  12   4  26        6.54       17.53     62.18 o 
  13   4  26      386.59      364.78     87.01 o 
  14   4  26      459.99      589.11    100.74 o 
  15   4  26       32.19       59.58     70.98 o 
  16   4  26      164.27      189.01     85.66 o 
  17   4  26       22.09        4.00     80.00 o 
   1   5  26      334.28      331.09     65.70 o 
   2   5  26     3206.45     3113.98    152.53 o 
   3   5  26      758.59     1182.20     68.76 o 
   4   5  26      195.17      275.15     45.41 o 
   5   5  26      157.62       93.83     39.24 o 
   6   5  26      212.47      230.13     51.11 o 
   7   5  26     1425.92     1930.50     99.02 o 
   8   5  26      709.53      794.23     72.62 o 
   9   5  26      109.29       45.28     49.23 o 
  10   5  26        8.38      -21.60     50.53 o 
  11   5  26     1022.79     1184.55    104.65 o 
  12   5  26      424.05      326.36     83.50 o 
  13   5  26      188.20      119.46     74.68 o 
  14   5  26      242.66      264.87     85.09 o 
  15   5  26      199.29      108.86     79.40 o 
  16   5  26       25.59        8.10     75.57 o 
  17   5  26       73.47      126.37     87.03 o 
   0   6  26     2806.88     2681.23    190.92 o 
   1   6  26     1312.63     1586.89    105.96 o 
   2   6  26      177.52      138.79     50.39 o 
   3   6  26      218.09      308.51     59.28 o 
   4   6  26      531.04      452.13     53.24 o 
   5   6  26      470.50      539.68     62.57 o 
   6   6  26      446.43      473.65     61.83 o 
   7   6  26      988.84     1138.77     82.43 o 
   8   6  26      230.29      193.53     60.56 o 
   9   6  26     1277.52     1262.88     98.45 o 
  10   6  26      132.10      169.18     61.99 o 
  11   6  26      425.98      503.28     84.17 o 
  12   6  26     1241.78     1269.12    111.29 o 
  13   6  26       50.64       44.59     71.11 o 
  14   6  26     1301.97     1168.26    125.40 o 
  15   6  26       20.97       60.30     72.93 o 
  16   6  26       26.06       18.74     75.47 o 
   1   7  26     1963.46     2228.96    121.05 o 
   2   7  26      637.63      615.11     78.91 o 
   3   7  26       13.09      -45.61     57.47 o 
   4   7  26     1099.99      895.31     80.25 o 
   5   7  26       82.39       67.77     50.52 o 
   6   7  26     6643.00     6243.44    294.46 o 
   7   7  26      789.14      927.96     86.52 o 
   8   7  26        1.64        0.08     52.16 o 
   9   7  26      654.07      734.10     83.89 o 
  10   7  26        6.60      -22.15     54.37 o 
  11   7  26       10.32      -10.65     57.18 o 
  12   7  26        4.61       24.26     61.74 o 
  13   7  26       53.51      -23.88     70.95 o 
  14   7  26      258.71      269.16     90.39 o 
  15   7  26       13.60      -34.11     72.04 o 
  16   7  26      115.15       67.85     85.28 o 
   0   8  26      177.81       39.99     82.51 o 
   1   8  26      355.64      580.50     80.72 o 
   2   8  26      964.36      999.34     95.90 o 
   3   8  26      478.19      598.03     76.89 o 
   4   8  26      732.50      652.64     91.46 o 
   5   8  26      319.50      503.34     85.51 o 
   6   8  26       94.64       39.60     64.57 o 
   7   8  26      109.62      130.09     69.50 o 
   8   8  26     1657.96     1688.21    128.03 o 
   9   8  26       69.98      114.40     73.64 o 
  10   8  26     1402.53     1427.61    123.83 o 
  11   8  26       76.82       50.49     67.04 o 
  12   8  26     2146.75     2308.33    167.32 o 
  13   8  26      300.63      438.95    104.05 o 
  14   8  26      807.33      880.69    143.69 o 
  15   8  26      117.41       73.05    100.74 o 
   1   9  26      328.35      166.75     65.58 o 
   2   9  26     1498.14     1350.53    107.92 o 
   3   9  26      766.98      824.20     91.92 o 
   4   9  26       99.17       86.84     66.97 o 
   5   9  26      147.92       76.11     67.56 o 
   6   9  26      945.25     1071.05    109.08 o 
   7   9  26       93.96      175.75     75.35 o 
   8   9  26     1309.59     1264.26    118.56 o 
   9   9  26      157.72       73.55     75.84 o 
  10   9  26      129.41      224.65     80.81 o 
  11   9  26       70.82       75.89     74.61 o 
  12   9  26        0.14       15.46     70.78 o 
  13   9  26      145.75      147.53     91.34 o 
  14   9  26       35.49       17.86     98.09 o 
   0  10  26      370.09      494.99    119.23 o 
   1  10  26      300.51      325.69     77.58 o 
   2  10  26     1785.71     1978.77    128.50 o 
   3  10  26      151.76      266.15     73.01 o 
   4  10  26      108.87      151.07     78.11 o 
   5  10  26      777.99      546.20     92.98 o 
   6  10  26      159.99      107.01     73.64 o 
   7  10  26       61.20        9.14     71.15 o 
   8  10  26      519.20      564.74     96.91 o 
   9  10  26      832.17      855.63    109.97 o 
  10  10  26     1285.12     1361.51    126.25 o 
  11  10  26      316.26      375.30     90.01 o 
  12  10  26      297.34      276.02     86.72 o 
  13  10  26        0.56      -12.83     83.00 o 
  14  10  26      150.74      139.53     94.08 o 
   1  11  26     1225.13     1197.09    110.80 o 
   2  11  26       38.10       98.86     67.36 o 
   3  11  26       36.38        2.88     73.35 o 
   4  11  26        3.30      -44.67     71.38 o 
   5  11  26       50.81       82.32     78.11 o 
   6  11  26     1601.67     1576.36    129.86 o 
   7  11  26      408.64      450.32     94.07 o 
   8  11  26       37.98       92.23     77.63 o 
   9  11  26      137.25      149.54     80.16 o 
  10  11  26      151.72      179.75     84.59 o 
  11  11  26       81.42       59.92     78.54 o 
  12  11  26        0.77      -39.63     87.80 o 
   0  12  26       13.57       23.57     92.58 o 
   1  12  26      163.48      201.82     74.68 o 
   2  12  26       27.52      -42.27     74.13 o 
   3  12  26      198.83      190.47     86.13 o 
   4  12  26       46.36        5.44     76.47 o 
   5  12  26      299.69      301.63     94.33 o 
   6  12  26       23.49       -7.57     78.73 o 
   7  12  26       89.71       56.82     77.14 o 
   8  12  26       41.06       80.05     80.34 o 
   9  12  26        1.05       18.90     75.46 o 
  10  12  26       72.81      191.40     98.13 o 
  11  12  26      193.48      157.61    100.74 o 
   1  13  26        0.37        9.68     67.46 o 
   2  13  26      388.46      392.52     97.98 o 
   3  13  26       32.48       58.73     79.40 o 
   4  13  26       52.14       97.52     85.24 o 
   5  13  26       38.82       20.32     79.36 o 
   6  13  26      869.05      906.18    126.59 o 
   7  13  26       15.33       54.78     83.26 o 
   8  13  26      248.40      217.70     96.32 o 
   9  13  26       10.20      -58.05     89.80 o 
   0  14  26      269.55      134.20    112.98 o 
   1  14  26      152.86      153.89     90.23 o 
   2  14  26       25.87      126.41     89.29 o 
   3  14  26        3.15       92.52     86.52 o 
   4  14  26      241.61      227.96     93.36 o 
   5  14  26       48.17      -17.64     82.85 o 
   6  14  26       87.94       73.36     88.10 o 
   7  14  26        1.90      -42.07     81.59 o 
   1  15  26       38.98       33.84     87.69 o 
   2  15  26      194.22      115.43     92.93 o 
   3  15  26       88.41      109.56     90.34 o 
   4  15  26      811.95      743.32    125.33 o 
   1   1  27     2577.61     2962.37    120.32 o 
   2   1  27      950.17      884.57     59.28 o 
   3   1  27     1115.08     1308.19     68.41 o 
   4   1  27     1196.58     1289.24     68.26 o 
   5   1  27     1261.72     1200.20     67.73 o 
   6   1  27      238.55      207.60     44.19 o 
   7   1  27      403.65      321.41     49.65 o 
   8   1  27      114.08      179.88     50.94 o 
   9   1  27     1768.03     1669.48    171.44 o 
  10   1  27      131.92      104.06     59.01 o 
  11   1  27     1745.32     1886.46    168.08 o 
  12   1  27      908.76      863.78     94.95 o 
  13   1  27        4.27      -14.16     57.91 o 
  14   1  27      710.49      736.37     94.00 o 
  15   1  27      706.01      790.54    111.92 o 
  16   1  27      453.71      380.71    103.06 o 
  17   1  27      993.46      856.72    134.36 o 
  18   1  27      361.99      366.55    109.56 o 
   0   2  27      614.28      612.36     64.50 o 
   1   2  27     1818.59     1810.83     84.75 o 
   2   2  27        2.57       59.14     34.14 o 
   3   2  27      358.20      357.88     45.18 o 
   4   2  27      293.59      292.23     44.34 o 
   5   2  27      446.23      448.84     51.31 o 
   6   2  27     1321.59     1328.47     86.47 o 
   7   2  27      170.96       76.70     44.39 o 
   8   2  27       38.16       -3.48     43.85 o 
   9   2  27      157.93      190.98     56.30 o 
  10   2  27      402.52      322.36     69.11 o 
  11   2  27       67.15       76.60     59.90 o 
  12   2  27        8.20      -27.28     57.10 o 
  13   2  27       51.13       39.33     61.93 o 
  14   2  27      123.39      128.29     75.32 o 
  15   2  27       10.24       54.88     70.97 o 
  16   2  27       10.57      -15.70     70.11 o 
  17   2  27       45.91      -20.84     73.75 o 
   1   3  27      251.15      139.95     37.49 o 
   2   3  27      211.79      110.27     37.13 o 
   3   3  27      876.15      923.71     62.07 o 
   4   3  27     2009.95     1895.88    114.10 o 
   5   3  27        7.51       22.94     34.45 o 
   6   3  27      609.42      542.96     58.83 o 
   7   3  27      276.74      408.18     58.32 o 
   8   3  27      649.23      597.17     65.26 o 
   9   3  27     1818.50     1680.31    152.84 o 
  10   3  27      260.54      221.91     59.54 o 
  11   3  27       76.14       57.69     57.06 o 
  12   3  27       27.34       -2.67     62.02 o 
  13   3  27        6.15       42.84     66.88 o 
  14   3  27       56.58       30.38     67.68 o 
  15   3  27      570.02      454.34     94.50 o 
  16   3  27        1.50      -71.62     67.68 o 
  17   3  27     1173.42     1423.37    155.14 o 
   0   4  27      839.90      960.56     98.71 o 
   1   4  27       41.22       80.96     42.04 o 
   2   4  27      189.90      226.26     43.27 o 
   3   4  27      133.61      101.79     38.97 o 
   4   4  27     1859.48     1889.46    114.54 o 
   5   4  27        9.47       20.15     38.65 o 
   6   4  27       33.34       39.88     43.98 o 
   7   4  27       14.63        4.36     45.08 o 
   8   4  27     3304.68     3340.04    163.38 o 
   9   4  27      168.38      151.01     53.96 o 
  10   4  27      764.29      811.14     81.64 o 
  11   4  27       26.63       83.71     68.08 o 
  12   4  27       36.76        4.02     63.96 o 
  13   4  27       71.87       79.74     72.61 o 
  14   4  27        6.01      -56.79     66.12 o 
  15   4  27        0.13        1.87     81.14 o 
  16   4  27      112.72       91.57     88.23 o 
  17   4  27      126.16      120.89     83.99 o 
   1   5  27       34.57      134.64     51.61 o 
   2   5  27     1206.84     1526.20     93.01 o 
   3   5  27      621.48      632.30     57.24 o 
   4   5  27     2156.81     2062.34    115.12 o 
   5   5  27      548.35      620.92     64.55 o
[truncated: 104,152 more chars]
